# Supplementary material for: Advancing genetic improvement in the omics era: status and priorities for United States aquaculture
Source: BMC Genomics. 2025 Feb 17;26:155. doi: 10.1186/s12864-025-11247-z (PMC11834649; doi:10.1186/s12864-025-11247-z)
Supplement: Supplementary file 1 — Supplementary Material 1. [file 12864_2025_11247_MOESM1_ESM.xlsx]

## Sheet: Sheet1
Table S1: Citations associated with different status (colors) for each category in Figure 1. This table is meant to be as comprehensive as possible to date of manuscript submission, but may not encompass all relevant research to date.
DOI	Species	Category	Citation
10.1128/msystems.00218-17.	Abalone	metagenomics	Minich JJ, Zhu Q, Janssen S, Hendrickson R, Amir A, Vetter R, Hyde J, Doty MM, Stillwell K, Benardini J, Kim JH, Allen EEVenkateswaran K, Knight R 2018. KatharoSeq Enables High-Throughput Microbiome Analysis from Low-Biomass Samples. mSystems 3:10.1128/msystems.00218-17._x000D_ https://doi.org/10.1128/msystems.00218-17
10.1128/msystems.00218-17.	Abalone	microbiome	Minich JJ, Zhu Q, Janssen S, Hendrickson R, Amir A, Vetter R, Hyde J, Doty MM, Stillwell K, Benardini J, Kim JH, Allen EEVenkateswaran K, Knight R 2018. KatharoSeq Enables High-Throughput Microbiome Analysis from Low-Biomass Samples. mSystems 3:10.1128/msystems.00218-17._x000D_ https://doi.org/10.1128/msystems.00218-17
pers_comm	Abalone Green	genome sequence	Unpublished; chromosomal-level assembly- Purcell (NOAA SWFSC) and Andrew Severin (Iowa State University)
10.1093/gbe/evz006	Abalone Red	genome sequence	Masonbrink, R.E., Purcell, C.M., Boles, S.E., Whitehead, A., Hyde, J.R., Seetharam, A.S. and Severin, A.J., 2019. An annotated genome for Haliotis rufescens (red abalone) and resequenced green, pink, pinto, black, and white abalone species. Genome biology and evolution, 11(2), pp.431-438.
pers_comm	Abalone White	genome sequence	Unpublished; chromosomal-level assembly- Purcell (NOAA SWFSC) and Andrew Severin (Iowa State University)
10.1016/j.cbd.2021.100930	Abalone Pinto	RNA-seq	Frederick AR, Heras J, Friedman CS, German DP. (2022) Withering syndrome induced gene expression changes and a de-novo transcriptome for the Pinto abalone, Haliotis kamtschatkana. Comparative Biochemistry and Physiology Part D: Genomics and Proteomics. https://doi.org/10.1016/j.cbd.2021.100930
10.1111/1755-0998.12052	Abalone Pinto	RNA-seq	Timmins-Schiffman EB, Friedman CS, Metzger DC, White SJ and Roberts SB. (2013) Genomic resource development for shellfish of conservation concern Molecular Ecology Resources. doi:10.1111/1755-0998.12052
doi:10.3390/microorganisms8091411	Abalone Red	microbiome	Villasante, A., Catalán, N., Rojas, R., Lohrmann, K.B. and Romero, J., 2020. Microbiota of the digestive gland of red abalone (Haliotis rufescens) is affected by withering syndrome. Microorganisms, 8(9), p.1411. doi:10.3390/microorganisms8091411
Pers_comm	Abalone White	RNA-seq	BioProject PRJNA1090106, Github RNAseq code https://github.com/ekunselman/AbaloneCaXc/tree/main, Manuscript in prep.
10.1016/j.ygcen.2020.113567	American Blue Crab	transcriptomics	Roegner, M.E. and Watson, R.D., 2020. De novo transcriptome assembly and functional annotation for Y-organs of the blue crab (Callinectes sapidus), and analysis of differentially expressed genes during pre-molt.¬†General and Comparative Endocrinology,¬†298, p.113567.
10.1093/g3journal/jkab212	American Blue Crab	genome sequence	Bachvaroff, T.R., McDonald, R.C., Plough, L.V. and Chung, J.S., 2021. Chromosome-level genome assembly of the blue crab, Callinectes sapidus. G3, 11(9), p.jkab212, https://doi.org/10.1093/g3journal/jkab212
10.1186/s12864-015-1739-2	American Blue Crab	transcriptomics	Yednock, B.K., Sullivan, T.J. and Neigel, J.E., 2015. De novo assembly of a transcriptome from juvenile blue crabs (Callinectes sapidus) following exposure to surrogate Macondo crude oil.¬†BMC genomics,¬†16, pp.1-15.
10.1186/s12864-023-09862-9	American Blue Crab	transcriptomics	Wang, T., Bachvaroff, T. and Chung, J.S., 2023. Identifying the genes involved in the egg-carrying ovigerous hair development of the female blue crab Callinectes sapidus: transcriptomic and genomic expression analyses. BMC genomics, 24(1), p.764.
10.1371/0256735	American Blue Crab	transcriptomics	Schock, T. , Legrand, E. , Chung, J. and Bachvaroff, T. (2021), Understanding molt control switches: Transcriptomic and expression analysis of the genes involved in ecdysteroidogenesis and cholesterol uptake pathways in the Y-organ of the blue crab, Callinectes sapidus, PLoS One, [online], https://doi.org/10.1371/0256735 (Accessed July 29, 2024)
10.3389/fmars.2022.922188	American Blue Crab	transcriptomics	Gao, B., Lv, J., Meng, X., Li, J., Li, Y., Liu, P. and Li, J., 2022. Full-length transcriptome construction of the blue crab Callinectes sapidus. Frontiers in Marine Science, 9, p.922188.
10.1007/s10529-020-02919-9	Atlantic salmon	microbiome	Mora-S√°nchez, B., Balc√°zar, J.L. & P√©rez-S√°nchez, T. Effect of a novel postbiotic containing lactic acid bacteria on the intestinal microbiota and disease resistance of rainbow trout (Oncorhynchus mykiss). Biotechnol Lett 42, 1957‚Äì1962 (2020). https://doi.org/10.1007/s10529-020-02919-9
10.1016/j.aqrep.2023.101601.	Atlantic salmon	metagenomics	Omolola C. Betiku, Carl J. Yeoman, T. Gibson Gaylord, Suzanne L. Ishaq, Glenn C. Duff, Wendy M. Sealey. 2023. Evidence of a divided nutritive function in rainbow Trout (Oncorhynchus mykiss) midgut and hindgut microbiomes by whole shotgun metagenomic approach. Aquaculture Reports, Volume 30. https://doi.org/10.1016/j.aqrep.2023.101601.
10.1016/j.aquaculture.2017.09.006.	Atlantic salmon	metagenomics	Omolola C. Betiku, Carl J. Yeoman, T. Gibson Gaylord, Glenn C. Duff, Timothy Hamerly, Brian Bothner, Stephanie S. Block, Wendy M. Sealey. 2018. Differences in amino acid catabolism by gut microbes with/without prebiotics inclusion in GDDY-based diet affect feed utilization in rainbow trout. Aquaculture, Volume 490. https://doi.org/10.1016/j.aquaculture.2017.09.006.
10.1016/j.aquaculture.2020.735287	Atlantic salmon	microbiome	Blaufuss, P., Gaylord, G., Sealey, W., Overturf, K.E., Powell, M. 2020. Selection on a plant-based diet reveals changes in oral tolerance, microbiota and growth in rainbow trout (Oncorhynchus mykiss) when fed a high soy diet. Aquaculture. 525. https://doi.org/10.1016/j.aquaculture.2020.735287
10.1016/j.aquaculture.2020.735980	Atlantic salmon	microbiome	Razieh Farzad, David D. Kuhn, Stephen A. Smith, Sean F. O'Keefe, Ian S. Hines, Timothy J. Bushman, Oscar A. Galagarza, Ann M. Stevens. 2021. Effects of selenium-enriched prebiotic on the growth performance, innate immune response, oxidative enzyme activity and microbiome of rainbow trout (Oncorhynchus mykiss). Auqaculture 531. https://doi.org/10.1016/j.aquaculture.2020.735980
10.1016/j.aquaculture.2021.736772.	Atlantic salmon	metagenomics	B. Cheaib, P. Yang, R. Kazlauskaite, E. Lindsay, C. Heys, T. Dwyer, M. De Noia, Patrick Schaal, W. Sloan, U.Z. Ijaz, M.S. Llewellyn. 2021. Genome erosion and evidence for an intracellular niche ‚Äì exploring the biology of mycoplasmas in Atlantic salmon. Aquaculture, Volume 541. https://doi.org/10.1016/j.aquaculture.2021.736772.
10.1016/j.aquaculture.2021.737319.	Atlantic salmon	microbiome	Petra R. Quezada-Rodriguez, Richard S. Taylor, Francisca Samsing, Megan Rigby, Andrew T. Wood, Barbara F. Nowak, James W. Wynne. 2022. Effect of a prophylactic treatment with chloramine-T on gill histology and microbiome of Atlantic salmon (Salmo salar) under commercial conditions. Aquaculture, Volume 546. https://doi.org/10.1016/j.aquaculture.2021.737319.
10.1016/j.aquaculture.2021.737661.	Atlantic salmon	microbiome	Anette Voll Bugten, Kari Johanne Kihle Attramadal, Ragnhild Olsen Fossmark, Trond Waldemar Rosten, Olav Vadstein, Ingrid Bakke. 2022. Changes in rearing water microbiomes in RAS induced by membrane filtration alters the hindgut microbiomes of Atlantic salmon (Salmo salar) parr. Aquaculture, Volume 548. _x000D_ https://doi.org/10.1016/j.aquaculture.2021.737661.
10.1016/j.aquaculture.2022.738109.	Atlantic salmon	microbiome	Leonardo Bruni, Vesna Milanoviƒá, Francesca Tulli, Lucia Aquilanti, Giuliana Parisi. 2022. Effect of diets containing full-fat Hermetia illucens on rainbow trout microbiota: A dual cultivation-independent approach with DGGE and NGS. Aquaculture, Volume 553. https://doi.org/10.1016/j.aquaculture.2022.738109.
10.1016/j.aquaculture.2022.738352.	Atlantic salmon	microbiome	Marlene Lorgen-Ritchie, Michael Clarkson, Lynn Chalmers, John F. Taylor, Herve Migaud, Samuel A.M. Martin. 2022. Temporal changes in skin and gill microbiomes of Atlantic salmon in a recirculating aquaculture system ‚Äì Why do they matter? Aquaculture, Volume 558. https://doi.org/10.1016/j.aquaculture.2022.738352.
10.1016/j.aquaculture.2022.738559.	Atlantic salmon	microbiome	Christopher J. Payne, James F. Turnbull, Simon MacKenzie, Margaret Crumlish. 2022. The effect of oxytetracycline treatment on the gut microbiome community dynamics in rainbow trout (Oncorhynchus mykiss) over time. Aquaculture,Volume 560. https://doi.org/10.1016/j.aquaculture.2022.738559.
10.1016/j.aquaculture.2022.739211.	Atlantic salmon	microbiome	Marlene Lorgen-Ritchie, Lynn Chalmers, Michael Clarkson, John F. Taylor, Herve Migaud, Samuel A.M. Martin. 2023. Time is a stronger predictor of microbiome community composition than tissue in external mucosal surfaces of Atlantic salmon (Salmo salar) reared in a semi-natural freshwater environment. Aquaculture, Volume 566. https://doi.org/10.1016/j.aquaculture.2022.739211.
10.1016/j.aquaculture.2023.739672.	Atlantic salmon	microbiome	S√ºheyla Karata≈ü, Emre Turgay, Mustafa Yƒ±ldƒ±z, Victor E. Kaiza, Remziye Eda Yardƒ±mcƒ±, Terje Marken Steinum. 2023. Mucosal bacteriomes of rainbow trout (Oncorhynchus mykiss) intestines are modified in response to dietary phytase. Aquaculture, Volume 574. https://doi.org/10.1016/j.aquaculture.2023.739672.
10.1016/j.fsi.2018.11.079.	Atlantic salmon	microbiome	Ryan M. Brown, Gregory D. Wiens, Irene Salinas. 2019. Analysis of the gut and gill microbiome of resistant and susceptible lines of rainbow trout (Oncorhynchus mykiss). Fish & Shellfish Immunology, Volume 86. https://doi.org/10.1016/j.fsi.2018.11.079.
10.1038/ismej.2015.189	Atlantic salmon	microbiome	Martin S Llewellyn, Philip McGinnity, Melanie Dionne, Justine Letourneau, Florian Thonier, Gary R Carvalho, Simon Creer, Nicolas Derome, The biogeography of the atlantic salmon (Salmo salar) gut microbiome, The ISME Journal, Volume 10, Issue 5, May 2016, Pages 1280‚Äì1284, https://doi.org/10.1038/ismej.2015.189
10.1038/s41598-022-17008-2	Atlantic salmon	microbiome	Birlanga, V.B., McCormack, G., Ijaz, U.Z. et al. Dynamic gill and mucus microbiomes during a gill disease episode in farmed Atlantic salmon. Sci Rep 12, 16719 (2022). https://doi.org/10.1038/s41598-022-17008-2
10.1038/s41598-023-50071-x	Atlantic salmon	microbiome	Suhr, M., Fichtner-Grabowski, FT., Seibel, H. et al. Effects of plant-based proteins and handling stress on intestinal mucus microbiota in rainbow trout. Sci Rep 13, 22563 (2023). https://doi.org/10.1038/s41598-023-50071-x'
10.1038/s41598-024-55660-y	Atlantic salmon	microbiome	Louvado, A., Coelho, F.J.R.C., Palma, M. et al. Study of the influence of tributyrin-supplemented diets on the gut bacterial communities of rainbow trout (Oncorhynchus mykiss). Sci Rep 14, 5645 (2024). https://doi.org/10.1038/s41598-024-55660-y
10.1038/s42003-021-02105-1	Atlantic salmon	metagenomics	Rasmussen, J.A., Villumsen, K.R., Duch√™ne, D.A. et al. Genome-resolved metagenomics suggests a mutualistic relationship between Mycoplasma and salmonid hosts. Commun Biol 4, 579 (2021). https://doi.org/10.1038/s42003-021-02105-1
10.1093/femsec/fiac076	Atlantic salmon	microbiome	Laure Bellec, Jessy Le Du-Carr√©, Fabrice Almeras, Lucile Durand, Marie-Anne Cambon-Bonavita, Morgane Danion, Thierry Morin, Glyphosate-based herbicide exposure: effects on gill microbiota of rainbow trout (Oncorhynchus mykiss) and the aquatic bacterial ecosystem, FEMS Microbiology Ecology, Volume 98, Issue 8, August 2022, fiac076, https://doi.org/10.1093/femsec/fiac076
10.1111/jam.12475.	Atlantic salmon	microbiome	Larsen AM, Mohammed HH, Arias CR. Characterization of the gut microbiota of three commercially valuable warmwater fish species. J Appl Microbiol. 2014 Jun;116(6):1396-404. doi: 10.1111/jam.12475. Epub 2014 Mar 11. PMID: 24529218.
10.1111/jam.15674	Atlantic salmon	microbiome	Aleksey N. Parshukov, Natalia N. Fokina, Irina V. Sukhovskaya, Nadezhda P. Kantserova, Liudmila A. Lysenko, Infection and antibiotic treatment have prolonged effects on gut microbiota, muscle and hepatic fatty acids in rainbow trout (Oncorhynchus mykiss), Journal of Applied Microbiology, Volume 133, Issue 3, 1 September 2022, Pages 1709‚Äì1724, https://doi.org/10.1111/jam.15674
10.1111/jfd.12632.	Atlantic salmon	microbiome	Karlsen C, Ottem KF, Brevik √òJ, Davey M, S√∏rum H, Winther-Larsen HC. The environmental and host-associated bacterial microbiota of Arctic seawater-farmed Atlantic salmon with ulcerative disorders. J Fish Dis. 2017 Nov;40(11):1645-1663. doi: 10.1111/jfd.12632. Epub 2017 Apr 27. PMID: 28449237.
10.1128/AEM.00411-20	Atlantic salmon	microbiome	Minich JJ, Poore GD, Jantawongsri K, Johnston C, Bowie K, Bowman J, Knight RNowak B, Allen EE2020.Microbial Ecology of Atlantic Salmon (Salmo salar) Hatcheries: Impacts of the Built Environment on Fish Mucosal Microbiota. Appl Environ Microbiol86:e00411-20.https://doi.org/10.1128/AEM.00411-20
10.1128/msystems.01043-23	Atlantic salmon	metagenomics	Brealey JC, Kodama M, Rasmussen JA, Hansen SB, Santos-Bay L, Lecaudey LA, Hansen M, Fj√¶re E, Myrmel LS, Madsen L, Bernhard A, Sveier H, Kristiansen K, Gilbert MTP, Martin MD, Limborg MT. 2024. Host‚Äìgut microbiota interactions shape parasite infections in farmed Atlantic salmon. mSystems 9:e01043-23._x000D_ https://doi.org/10.1128/msystems.01043-23
10.1186/1471-2164-15-90	Atlantic Salmon	genotyping	Houston RD, Taggart JB, C√©zard T, Bekaert M, Lowe NR, Downing A (2014) Development and validation of a high density SNP genotyping array for Atlantic salmon (Salmo salar). BMC Genomics 15 doi 10.1186/1471-2164-15-90
10.1186/s12864-021-07823-8.	Atlantic Salmon	gene editing	Straume, Anne Hege, Erik Kj√¶rner-Semb, Kai Ove Skaftnesmo, Hilal G√ºralp, Simon Lillico, Anna Wargelius, and Rolf Brudvik Edvardsen. 2021. ‚ÄúSingle Nucleotide Replacement in the Atlantic Salmon Genome Using CRISPR/Cas9 and Asymmetrical Oligonucleotide Donors.‚Äù BMC Genomics 22 (1): 563. https://doi.org/10.1186/s12864-021-07823-8.
10.1186/s40168-021-01221-8	Atlantic salmon	metabolomics	Rasmussen, J.A., Villumsen, K.R., Ernst, M. et al. A multi-omics approach unravels metagenomic and metabolic alterations of a probiotic and synbiotic additive in rainbow trout (Oncorhynchus mykiss). Microbiome 10, 21 (2022). https://doi.org/10.1186/s40168-021-01221-8
10.1186/s40168-021-01221-8	Atlantic salmon	metagenomics	Rasmussen, J.A., Villumsen, K.R., Ernst, M. et al. A multi-omics approach unravels metagenomic and metabolic alterations of a probiotic and synbiotic additive in rainbow trout (Oncorhynchus mykiss). Microbiome 10, 21 (2022). https://doi.org/10.1186/s40168-021-01221-8
10.1186/s40168-021-01221-8	Atlantic salmon	microbiome	Rasmussen, J.A., Villumsen, K.R., Ernst, M. et al. A multi-omics approach unravels metagenomic and metabolic alterations of a probiotic and synbiotic additive in rainbow trout (Oncorhynchus mykiss). Microbiome 10, 21 (2022). https://doi.org/10.1186/s40168-021-01221-8
10.1186/s42523-023-00242-y	Atlantic salmon	microbiome	Agboola, J.O., Rocha, S.D.C., Mensah, D.D.¬†et al.¬†Effect of yeast species and processing on intestinal microbiota of Atlantic salmon (Salmo salar) fed soybean meal-based diets in seawater.¬†anim microbiome¬†5, 21 (2023). https://doi.org/10.1186/s42523-023-00242-y
10.1186/s42523-023-00253-9	Atlantic salmon	microbiome	Suhr, M., Fichtner-Grabowski, FT., Seibel, H. et al. The microbiota knows: handling-stress and diet transform the microbial landscape in the gut content of rainbow trout in RAS. anim microbiome 5, 33 (2023). https://doi.org/10.1186/s42523-023-00253-9
10.1186/s42523-023-00269-1	Atlantic salmon	microbiome	Wang, J., Li, Y., Jaramillo-Torres, A. et al. Exploring gut microbiota in adult Atlantic salmon (Salmo salar L.): Associations with gut health and dietary prebiotics. anim microbiome 5, 47 (2023). https://doi.org/10.1186/s42523-023-00269-1
10.1371/journal.pone.0203641.	Atlantic salmon	microbiome	Higuera-Llant√©n S, V√°squez-Ponce F, Barrientos-Espinoza B, Mardones FO, Marshall SH, Olivares-Pacheco J. Extended antibiotic treatment in salmon farms select multiresistant gut bacteria with a high prevalence of antibiotic resistance genes. PLoS One. 2018 Sep 11;13(9):e0203641. doi: 10.1371/journal.pone.0203641. PMID: 30204782; PMCID: PMC6133359.
10.1371/journal.pone.0243684	Atlantic salmon	microbiome	Brown R, Moore L, Mani A, Patel S, Salinas I (2021) Effects of ploidy and salmonid alphavirus infection on the skin and gill microbiome of Atlantic salmon (Salmo salar). PLoS ONE 16(2): e0243684. https://doi.org/10.1371/journal.pone.0243684
10.3354/aei00297	Atlantic salmon	metagenomics	Jin Y, Angell IL, Sandve SR, Snipen LG, Olsen Y, Rudi K (2019) Atlantic salmon raised with diets low in long-chain polyunsaturated n-3 fatty acids in freshwater have a Mycoplasma-dominated gut microbiota at sea. Aquacult Environ Interact 11:31-39. https://doi.org/10.3354/aei00297
10.3354/aei00297	Atlantic salmon	microbiome	Jin Y, Angell IL, Sandve SR, Snipen LG, Olsen Y, Rudi K (2019) Atlantic salmon raised with diets low in long-chain polyunsaturated n-3 fatty acids in freshwater have a Mycoplasma-dominated gut microbiota at sea. Aquacult Environ Interact 11:31-39. https://doi.org/10.3354/aei00297
10.3389/fimmu.2022.984799	Atlantic salmon	single cell	Taylor RS, Ruiz Daniels R, Dobie R, Naseer S, Clark TC, Henderson NC, Boudinot P, Martin SAM, Macqueen DJ (2022) Single cell transcriptomics of Atlantic salmon (Salmo salar L.) liver reveals cellular heterogeneity and immunological responses to challenge by Aeromonas salmonicida. Front Immunol 13: 984799 doi 10.3389/fimmu.2022.984799
10.3389/fmars.2021.711797	Atlantic salmon	microbiome	Lorgen-Ritchie Marlene , Clarkson Michael , Chalmers Lynn , Taylor John F. , Migaud Herve , Martin Samuel A. M. 2021. A Temporally Dynamic Gut Microbiome in Atlantic Salmon During Freshwater Recirculating Aquaculture System (RAS) Production and Post-seawater Transfer. Frontiers in Marine Science, 8. 10.3389/fmars.2021.711797
10.3389/fmars.2021.728569.	Atlantic salmon	microbiome	Singh Aprajita , Karimi Sajjad , Vidakovic Aleksandar , Dicksved Johan , Langeland Markus , Ferreira Jorge A. , Taherzadeh Mohammad J. , Kiessling Anders , Lundh Torbj√∂rn. 2021. Dietary Filamentous Fungi and Duration of Feeding Modulates Gut Microbial Composition in Rainbow Trout (Oncorhynchus mykiss). Frontiers in Marine Science, 8. 10.3389/fmars.2021.728569.
10.3389/fmars.2022.901389	Atlantic salmon	microbiome	Sibinga Nathaniel A. , Lee Min-Ting , Johnson Elizabeth L. , Selvaraj Vimal , Marquis H√©l√®ne. 2022. Longitudinal Sampling of the Rainbow Trout (Oncorhynchus mykiss) Microbiome Reveals Effects of Dietary Cecropin A and Yersinia ruckeri Infection. Frontiers in Marine Science, 9. 10.3389/fmars.2022.901389
10.3389/fmicb.2017.02043.	Atlantic salmon	microbiome	Minniti G, Hagen LH, Porcellato D, J√∏rgensen SM, Pope PB, Vaaje-Kolstad G. The Skin-Mucus Microbial Community of Farmed Atlantic Salmon (Salmo salar). Front Microbiol. 2017 Oct 20;8:2043. doi: 10.3389/fmicb.2017.02043. PMID: 29104567; PMCID: PMC5655796.
10.3390/ijms22115454	Atlantic salmon	microbiome	Gaudioso G, Marzorati G, Faccenda F, Weil T, Lunelli F, Cardinaletti G, Marino G, Olivotto I, Parisi G, Tibaldi E, et al. Processed Animal Proteins from Insect and Poultry By-Products in a Fish Meal-Free Diet for Rainbow Trout: Impact on Intestinal Microbiota and Inflammatory Markers. International Journal of Molecular Sciences. 2021; 22(11):5454. https://doi.org/10.3390/ijms22115454
10.3390/microorganisms7080233.	Atlantic salmon	microbiome	Gupta S, Fernandes J, Kiron V. Antibiotic-Induced Perturbations Are Manifested in the Dominant Intestinal Bacterial Phyla of Atlantic Salmon. Microorganisms. 2019 Aug 2;7(8):233. doi: 10.3390/microorganisms7080233. PMID: 31382431; PMCID: PMC6723382.
10.3390/pathogens12030454	Atlantic salmon	microbiome	Huyben D, Jarau M, MacInnes J, Stevenson R, Lumsden J. Impact of Infection with Flavobacterium psychrophilum and Antimicrobial Treatment on the Intestinal Microbiota of Rainbow Trout. Pathogens. 2023; 12(3):454. https://doi.org/10.3390/pathogens12030454
10.1128/msystems.01043-23	Atlantic salmon (Euro)	microbiome	Brealey, J. C., Kodama, M., Rasmussen, J. A., Hansen, S. B., Santos-Bay, L., Lecaudey, L. A., ... & Limborg, M. T. (2024). Host–gut microbiota interactions shape parasite infections in farmed Atlantic salmon. Msystems, 9(2), e01043-23.
10.1002/mrd.23635	Atlantic salmon (Euro)	gene editing	Tveiten, H., Karlsen, K., Thesslund, T., Johansson, G. S., Thiyagarajan, D. B., & Andersen, Ø. (2022). Impact of germ cell ablation on the activation of the brain–pituitary–gonadal axis in precocious Atlantic salmon (Salmo salar L.) males. Molecular Reproduction and Development, 89(10), 471-484.
10.1007/s00438-018-1518-2	Atlantic salmon (Euro)	gene editing	Raudstein, M., Straume, A.H., Kjaerner-Semb, E., Barvik, M., Ellingsen, S., Edvardsen, R.B., 2024. Highly efficient in vivo C-to-T base editing in Atlantic salmon (Salmo salar) - A step towards aquaculture precision breeding. Aquaculture 581. https://doi.org/ARTN 740487
10.1007/s10126-020-09995-y	Atlantic salmon (Euro)	gene editing	Gratacap, R. L., Jin, Y. H., Mantsopoulou, M., & Houston, R. D. (2020). Efficient genome editing in multiple salmonid cell lines using ribonucleoprotein complexes. Marine Biotechnology, 22(5), 717-724.
10.1007/s11248-023-00368-4	Atlantic salmon (Euro)	gene editing	Raudstein, M., Kjærner-Semb, E., Barvik, M., Broll, S., Straume, A. H., & Edvardsen, R. B. (2023). In vivo CRISPR/LbCas12a-mediated knock-in and knock-out in Atlantic salmon (Salmo salar L.). Transgenic Research, 32(6), 513-521.
10.1016/j.aquaculture.2016.04.008	Atlantic salmon (Euro)	GWAS	Correa K, Lhorente JP, Bassini L, L√≥pez ME, Di Genova A, Maass A, Davidson WS, Y√°√±ez JM (2017) Genome wide association study for resistance to Caligus rogercresseyi in Atlantic salmon (Salmo salar L.) using a 50K SNP genotyping array. Aquaculture 472: 61-65 doi https://doi.org/10.1016/j.aquaculture.2016.04.008
10.1016/j.aquaculture.2016.04.008	Atlantic salmon (Euro)	QTL	Correa K, Lhorente JP, Bassini L, López ME, Di Genova A, Maass A, Davidson WS, Yáñez JM (2017) Genome wide association study for resistance to Caligus rogercresseyi in Atlantic salmon (Salmo salar L.) using a 50K SNP genotyping array. Aquaculture 472: 61-65 doi https://doi.org/10.1016/j.aquaculture.2016.04.008
10.1016/j.aquaculture.2018.03.004	Atlantic salmon (Euro)	genomic selection	Yoshida GM, Carvalheiro R, Lhorente JP, Correa K, Figueroa R, Houston RD, Yáñez JM (2018) Accuracy of genotype imputation and genomic predictions in a two-generation farmed Atlantic salmon population using high-density and low-density SNP panels. Aquaculture doi https://doi.org/10.1016/j.aquaculture.2018.03.004
10.1016/j.aquaculture.2020.735830	Atlantic salmon (Euro)	METABOLOMICS	Lazado, C. C., Sveen, L. R., Soleng, M., Pedersen, L. F., & Timmerhaus, G. (2021). Crowding reshapes the mucosal but not the systemic response repertoires of Atlantic salmon to peracetic acid. Aquaculture, 531, 735830.
10.1016/j.aquaculture.2021.737211	Atlantic salmon (Euro)	PROTEOMICS	Beltran, J. F., Zamorano, M., Belén, L. H., Risopatron, J., Valdebenito, I., Norambuena, J. A., ... & Farias, J. G. (2021). A differential proteomic study reveals the downregulation of several plasma membrane Ca2+-binding proteins in the sperm of Atlantic salmon (Salmo salar) following cold storage. Aquaculture, 545, 737211.
10.1016/j.aquaculture.2022.738456	Atlantic salmon (Euro)	gene editing	Kleppe L, Fjelldal PG, Andersson E, Hansen T, Sanden M, Bruvik A, Skaftnesmo KO, Furmanek T, Kjærner-Semb E, Crespo D, Flavell S, Pedersen AØ, Vogelsang P, Torsvik A, Kvestad KA, Olausson S, Norberg B, Schulz RW, Bogerd J, Santi N, Edvardsen RB, Wargelius A (2022) Full production cycle performance of gene-edited, sterile Atlantic salmon - growth, smoltification, welfare indicators and fillet comp…
10.1016/j.aquaculture.2023.739595	Atlantic salmon (Euro)	METABOLOMICS	Alipio, H. R. D., Bergstedt, J. H., & Lazado, C. C. (2023). Differential sensitivity of mucosal organs to transient exposure to hydrogen sulphide in post-smolt Atlantic salmon (Salmo salar). Aquaculture, 573, 739595.
10.1016/j.aquaculture.2023.740305	Atlantic salmon (Euro)	PROTEOMICS	Clarkson, M., Taylor, J. F., Mota-Velasco, J. C., Hamilton, A., Albalat, A., Morro, B., ... & Migaud, H. (2024). The impact of post-ovulatory ageing on the development of diploid and triploid Atlantic salmon (Salmo salar L.). Aquaculture, 582, 740305.
10.1016/j.aquaculture.2023.740322	Atlantic salmon (Euro)	microbiome	Quezada-Rodriguez, P. R., Downes, J., Egan, F., Taylor, R. S., White, S., Brenan, A., ... & Ruane, N. M. (2024). Assessment of gill microbiome of two strains of Atlantic salmon reared in flowthrough and recirculation hatcheries and following seawater transfer. Aquaculture, 580, 740322.
10.1016/j.aquaculture.2024.740552	Atlantic salmon (Euro)	METABOLOMICS	Su, Y., Gu, J. Y., Zhou, Y. G., & Dong, Y. W. (2024). Metabolomic responses of Atlantic salmon (Salmo salar) cultured during the pre-smolt, smolt and post-smolt stages. Aquaculture, 582, 740552.
10.1016/j.aquaculture.2024.740589.	Atlantic salmon (Euro)	atacseq	Johnston, I.A., Kent, M.P., Boudinot, P., Looseley, M., Bargelloni, L., Faggion, S., Merino, G.A., Ilsley, G.R., Bobe, J., Tsigenopoulos, C.S., Robertson, J., Harrison, P.W., Martinez, P., Robledo, D., Macqueen, D.J. & Lien, S. (2024). Advancing fish breeding in aquaculture through genome functional annotation. Aquaculture, 583: 740589. DOI https://doi.org/10.1016/j.aquaculture.2024.740589.
10.1016/j.aquaculture.2024.740589.	Atlantic salmon (Euro)	dna methylation	Johnston, I.A., Kent, M.P., Boudinot, P., Looseley, M., Bargelloni, L., Faggion, S., Merino, G.A., Ilsley, G.R., Bobe, J., Tsigenopoulos, C.S., Robertson, J., Harrison, P.W., Martinez, P., Robledo, D., Macqueen, D.J. & Lien, S. (2024). Advancing fish breeding in aquaculture through genome functional annotation. Aquaculture, 583: 740589. DOI https://doi.org/10.1016/j.aquaculture.2024.740589.
10.1016/j.aquaculture.2024.741045	Atlantic salmon (Euro)	PROTEOMICS	Fæste, C. K., Rangel-Huerta, O. D., Anonsen, J. H., Tartor, H., Kuiper, R. V., & Dahle, M. K. (2024). Potential plasma biomarkers for the onset of heart and skeletal muscle inflammation from Piscine orthoreovirus-1 infection in Atlantic salmon (Salmo salar). Aquaculture, 590, 741045.
10.1016/j.aquatox.2017.09.014	Atlantic salmon (Euro)	METABOLOMICS	Berntssen, M. H. G., Sundal, T. K., Olsvik, P. A., Amlund, H., Rasinger, J. D., Sele, V., ... & Ørnsrud, R. (2017). Sensitivity and toxic mode of action of dietary organic and inorganic selenium in Atlantic salmon (Salmo salar). Aquatic toxicology, 192, 116-126.
10.1016/j.aquatox.2020.105625	Atlantic salmon (Euro)	METABOLOMICS	Lazado, C. C., Pedersen, L. F., Kirste, K. H., Soleng, M., Breiland, M. W., & Timmerhaus, G. (2020). Oxidant-induced modifications in the mucosal transcriptome and circulating metabolome of Atlantic salmon. Aquatic toxicology, 227, 105625.
10.1016/j.cbd.2009.02.001	Atlantic salmon (Euro)	PROTEOMICS	Easy, R. H., & Ross, N. W. (2009). Changes in Atlantic salmon (Salmo salar) epidermal mucus protein composition profiles following infection with sea lice (Lepeophtheirus salmonis). Comparative Biochemistry and Physiology Part D: Genomics and Proteomics, 4(3), 159-167.
10.1016/j.cbpa.2012.10.005	Atlantic salmon (Euro)	METABOLOMICS	Kullgren, A., Jutfelt, F., Fontanillas, R., Sundell, K., Samuelsson, L., Wiklander, K., ... & Jönsson, E. (2013). The impact of temperature on the metabolome and endocrine metabolic signals in Atlantic salmon (Salmo salar). Comparative Biochemistry and Physiology Part A: Molecular & Integrative Physiology, 164(1), 44-53.
10.1016/j.ecoenv.2023.115897	Atlantic salmon (Euro)	METABOLOMICS	Lazado, C. C., Stiller, K. T., Timmerhaus, G., Reiten, B. K. M., Nicolaysen, I. L., Carletto, D., ... & Andersen, Ø. (2024). Mucosal and systemic physiological changes underscore the welfare risks of environmental hydrogen sulphide in post-smolt Atlantic salmon (Salmo salar). Ecotoxicology and Environmental Safety, 270, 115897.
10.1016/j.envint.2023.108309	Atlantic salmon (Euro)	PROTEOMICS	Lin, M. S., Varunjikar, M. S., Lie, K. K., Søfteland, L., Dellafiora, L., Ørnsrud, R., ... & Rasinger, J. D. (2023). Multi-tissue proteogenomic analysis for mechanistic toxicology studies in non-model species. Environment International, 182, 108309.
10.1016/j.fsi.2016.08.055	Atlantic salmon (Euro)	METABOLOMICS	Liu, P. F., Du, Y., Meng, L., Li, X., & Liu, Y. (2016). Metabolic profiling in kidneys of Atlantic salmon infected with Aeromonas salmonicida based on 1H NMR. Fish & shellfish immLiu, Y., Li, X., Xia, Y., Cheng, J., Zhou, C., & Liu, P. F. (2023). Gut microbial and metabolic characterization of Atlantic salmon (Salmon salar) challenged with Aeromonas salmonicida. Aquaculture, 570, 739420.unology, …
10.1016/j.molimm.2005.10.007	Atlantic salmon (Euro)	RNA-SEQ	Martin, Samuel Allen Moore, et al. "Transcriptome response following administration of a live bacterial vaccine in Atlantic salmon (Salmo salar)." Molecular immunology 43.11 (2006): 1900-1911. https://doi.org/10.1016/j.molimm.2005.10.007
10.1016/j.tig.2019.06.006	Atlantic salmon (Euro)	INDUSTRY APPLICATION	Gratacap, R. L., Wargelius, A., Edvardsen, R. B., & Houston, R. D. (2019). Potential of genome editing to improve aquaculture breeding and production. Trends in Genetics, 35(9), 672-684.
10.1016/j.ygeno.2021.09.012	Atlantic salmon (Euro)	causal genes	Pavelin J, Jin YH, Gratacap RL, Taggart JB, Hamilton A, Verner-Jeffreys DW, Paley RK, Rubin CJ, Bishop SC, Bron JE, Robledo D, Houston RD (2021) The nedd-8 activating enzyme gene underlies genetic resistance to infectious pancreatic necrosis virus in Atlantic salmon. Genomics 113: 3842-3850 doi 10.1016/j.ygeno.2021.09.012
10.1016/j.ygeno.2021.09.012	Atlantic salmon (Euro)	qtl	Pavelin J, Jin YH, Gratacap RL, Taggart JB, Hamilton A, Verner-Jeffreys DW, Paley RK, Rubin CJ, Bishop SC, Bron JE, Robledo D, Houston RD (2021) The nedd-8 activating enzyme gene underlies genetic resistance to infectious pancreatic necrosis virus in Atlantic salmon. Genomics 113: 3842-3850 doi 10.1016/j.ygeno.2021.09.012
10.1016/j.ygeno.2022.110503	Atlantic salmon (Euro)	DNA METHYLATION	Mukiibi R, Penaloza C, Gutierrez A, Yanez JM, Houston RD, Robledo D (2022) The impact of Piscirickettsia salmonis infection on genome-wide DNA methylation profile in Atlantic Salmon. Genomics 114: 110503 doi 10.1016/j.ygeno.2022.110503
10.1016/j.ygeno.2023.110629	Atlantic salmon (Euro)	microbiome	Hansen, S. B., Bozzi, D., Mak, S. S., Clausen, C. G., Nielsen, T. K., Kodama, M., ... & Limborg, M. T. (2023). Intestinal epigenotype of Atlantic salmon (Salmo salar) associates with tenacibaculosis and gut microbiota composition. Genomics, 115(3), 110629.
10.1017/S0007114521002336	Atlantic salmon (Euro)	METABOLOMICS	Adam, A.C., Saito, T., Espe, M., Whatmore, P., Fernandes, J.M.D., Vikeså, V., Skjærven, K.H., 2022. Metabolic and molecular signatures of improved growth in Atlantic salmon () fed surplus levels of methionine, folic acid, vitamin B and B throughout smoltification. Brit J Nutr 127(9), 1289-1302. https://doi.org/10.1017/S0007114521002336
10.1038/hdy.2009.171	Atlantic salmon (Euro)	MAS	Houston RD, Haley CS, Hamilton A, Guy DR, Mota-Velasco JC, Gheyas AA, Tinch AE, Taggart JB, Bron JE, Starkey WG, McAndrew BJ, Verner-Jeffreys DW, Paley RK, Rimmer GS, Tew IJ, Bishop SC (2010) The susceptibility of Atlantic salmon fry to freshwater infectious pancreatic necrosis is largely explained by a major QTL. Heredity 105: 318-327 doi hdy2009171 [pii] 10.1038/hdy.2009.171
10.1038/hdy.2009.171	Atlantic salmon (Euro)	QTL	Houston RD, Haley CS, Hamilton A, Guy DR, Mota-Velasco JC, Gheyas AA, Tinch AE, Taggart JB, Bron JE, Starkey WG, McAndrew BJ, Verner-Jeffreys DW, Paley RK, Rimmer GS, Tew IJ, Bishop SC (2010) The susceptibility of Atlantic salmon fry to freshwater infectious pancreatic necrosis is largely explained by a major QTL. Heredity 105: 318-327 doi hdy2009171 [pii] 10.1038/hdy.2009.171
10.1038/hdy.2015.37	Atlantic salmon (Euro)	INDUSTRY APPLICATION	Gonen S, Baranski M, Thorland I, Norris A, Grove H, Arnesen P (2015) Mapping and validation of a major QTL affecting resistance to pancreas disease (salmonid alphavirus) in Atlantic salmon (Salmo salar). Heredity (Edinb) 115 doi 10.1038/hdy.2015.37
10.1038/hdy.2015.37	Atlantic salmon (Euro)	MAS	Gonen S, Baranski M, Thorland I, Norris A, Grove H, Arnesen P (2015) Mapping and validation of a major QTL affecting resistance to pancreas disease (salmonid alphavirus) in Atlantic salmon (Salmo salar). Heredity (Edinb) 115 doi 10.1038/hdy.2015.37
10.1038/hdy.2015.37	Atlantic salmon (Euro)	QTL	Gonen S, Baranski M, Thorland I, Norris A, Grove H, Arnesen P (2015) Mapping and validation of a major QTL affecting resistance to pancreas disease (salmonid alphavirus) in Atlantic salmon (Salmo salar). Heredity (Edinb) 115 doi 10.1038/hdy.2015.37
10.1038/nature16062	Atlantic salmon (Euro)	CAUSAL GENES	Barson NJ, Aykanat T, Hindar K, Baranski M, Bolstad GH, Fiske P, Jacq C, Jensen AJ, Johnston SE, Karlsson S, Kent M, Moen T, Niemelä E, Nome T, Næsje TF, Orell P, Romakkaniemi A, Sægrov H, Urdal K, Erkinaro J, Lien S, Primmer CR (2015) Sex-dependent dominance at a single locus maintains variation in age at maturity in salmon. Nature 528: 405-408 doi 10.1038/nature16062 (http://www.nature.com/natu…
10.1038/nature16062	Atlantic salmon (Euro)	QTL	Barson NJ, Aykanat T, Hindar K, Baranski M, Bolstad GH, Fiske P, Jacq C, Jensen AJ, Johnston SE, Karlsson S, Kent M, Moen T, Niemelä E, Nome T, Næsje TF, Orell P, Romakkaniemi A, Sægrov H, Urdal K, Erkinaro J, Lien S, Primmer CR (2015) Sex-dependent dominance at a single locus maintains variation in age at maturity in salmon. Nature 528: 405-408 doi 10.1038/nature16062 (http://www.nature.com/natu…
10.1038/nature17164	Atlantic salmon (Euro)	Genetic Map	Lien S, Koop BF, Sandve SR, Miller JR, Kent MP, Nome T, Hvidsten TR, Leong JS, Minkley DR, Zimin A, Grammes F, Grove H, Gjuvsland A, Walenz B, Hermansen RA, von Schalburg K, Rondeau EB, Di Genova A, Samy JKA, Olav Vik J, Vigeland MD, Caler L, Grimholt U, Jentoft S, Inge V√•ge D, de Jong P, Moen T, Baranski M, Palti Y, Smith DR, Yorke JA, Nederbragt AJ, Tooming-Klunderud A, Jakobsen KS, Jiang X, F…
10.1038/nature17164	Atlantic salmon (Euro)	GENOME SEQUENCE	Lien S, Koop BF, Sandve SR, Miller JR, Kent MP, Nome T, Hvidsten TR, Leong JS, Minkley DR, Zimin A, Grammes F, Grove H, Gjuvsland A, Walenz B, Hermansen RA, von Schalburg K, Rondeau EB, Di Genova A, Samy JKA, Olav Vik J, Vigeland MD, Caler L, Grimholt U, Jentoft S, Inge Våge D, de Jong P, Moen T, Baranski M, Palti Y, Smith DR, Yorke JA, Nederbragt AJ, Tooming-Klunderud A, Jakobsen KS, Jiang X, Fa…
10.1038/s41467-020-18972-x	Atlantic salmon (Euro)	PAN-GENOME SV ANALYSIS	Bertolotti AC, Layer RM, Gundappa MK, Gallagher MD, Pehlivanoglu E, Nome T, Robledo D, Kent MP, Røsæg LL, Holen MM, Mulugeta TD, Ashton TJ, Hindar K, Sægrov H, Florø-Larsen B, Erkinaro J, Primmer CR, Bernatchez L, Martin SAM, Johnston IA, Sandve SR, Lien S, Macqueen DJ (2020) The structural variation landscape in 492 Atlantic salmon genomes. Nat Commun 11: 5176-5176 doi 10.1038/s41467-020-18972-x
10.1038/s41559-019-1044-6	Atlantic salmon (Euro)	CAUSAL GENES	Pavelin J, Jin YH, Gratacap RL, Taggart JB, Hamilton A, Verner-Jeffreys DW, Paley RK, Rubin CJ, Bishop SC, Bron JE, Robledo D, Houston RD (2021) The nedd-8 activating enzyme gene underlies genetic resistance to infectious pancreatic necrosis virus in Atlantic salmon. Genomics 113: 3842-3850 doi 10.1016/j.ygeno.2021.09.012
10.1038/s41598-017-05222-2	Atlantic salmon (Euro)	RNA-SEQ	Moghadam, Hooman K., et al. "Impacts of early life stress on the methylome and transcriptome of Atlantic salmon." Scientific Reports 7.1 (2017): 5023. https://doi.org/10.1038/s41598-017-05222-2
10.1038/s41598-019-43862-8.	Atlantic salmon (Euro)	gene editing	Datsomor, Alex K., Nikola Zic, Keshuai Li, Rolf E. Olsen, Yang Jin, Jon Olav Vik, Rolf B. Edvardsen, Fabian Grammes, Anna Wargelius, and Per Winge. 2019. CRISPR/Cas9-Mediated Ablation of Elovl2 in Atlantic Salmon (Salmo Salar L.) Inhibits Elongation of Polyunsaturated Fatty Acids and Induces Srebp-1 and Target Genes.‚ Scientific Reports 9 (1): 7533. https://doi.org/10.1038/s41598-019-43862-8.
10.1038/s41598-019-53316-w	Atlantic salmon (Euro)	gene editing	Datsomor, A. K., Olsen, R. E., Zic, N., Madaro, A., Bones, A. M., Edvardsen, R. B., ... & Winge, P. (2019). CRISPR/Cas9-mediated editing of Δ5 and Δ6 desaturases impairs Δ8-desaturation and docosahexaenoic acid synthesis in Atlantic salmon (Salmo salar L.). Scientific Reports, 9(1), 16888.
10.1038/s41598-019-53316-w.	Atlantic salmon (Euro)	gene editing	Datsomor, Alex K., Rolf E. Olsen, Nikola Zic, Angelico Madaro, Atle M. Bones, Rolf B. Edvardsen, Anna Wargelius, and Per Winge. 2019. ‚ÄúCRISPR/Cas9-Mediated Editing of Œî5 and Œî6 Desaturases Impairs Œî8-Desaturation and Docosahexaenoic Acid Synthesis in Atlantic Salmon ( Salmo Salar L.).‚Äù Scientific Reports 9 (1): 1‚Äì13. https://doi.org/10.1038/s41598-019-53316-w.
10.1038/s41598-019-57295-w	Atlantic salmon (Euro)	gene editing	Straume, A. H., Kjærner-Semb, E., Ove Skaftnesmo, K., Güralp, H., Kleppe, L., Wargelius, A., & Edvardsen, R. B. (2020). Indel locations are determined by template polarity in highly efficient in vivo CRISPR/Cas9-mediated HDR in Atlantic salmon. Scientific Reports, 10(1), 409.
10.1038/s41598-020-63423-8	Atlantic salmon (Euro)	CAUSAL GENES	Aslam, M. L., Boison, S. A., Lillehammer, M., Norris, A., & Gjerde, B. (2020). Genome-wide association mapping and accuracy of predictions for amoebic gill disease in Atlantic salmon (Salmo salar). Scientific Reports, 10(1), 6435.
10.1038/s41598-020-63423-8	Atlantic salmon (Euro)	genomic selection	Aslam, M. L., Boison, S. A., Lillehammer, M., Norris, A., & Gjerde, B. (2020). Genome-wide association mapping and accuracy of predictions for amoebic gill disease in Atlantic salmon (Salmo salar). Scientific Reports, 10(1), 6435.
10.1038/s41598-020-74876-2	Atlantic salmon (Euro)	gene editing	Güralp, H., Skaftnesmo, K. O., Kjærner-Semb, E., Straume, A. H., Kleppe, L., Schulz, R. W., ... & Wargelius, A. (2020). Rescue of germ cells in dnd crispant embryos opens the possibility to produce inherited sterility in Atlantic salmon. Scientific Reports, 10(1), 18042.
10.1038/s42003-021-02105-1	Atlantic salmon (Euro)	microbiome	Rasmussen, J. A., Villumsen, K. R., Duch√™ne, D. A., Puetz, L. C., Delmont, T. O., Sveier, H., ... & Limborg, M. T. (2021). Genome-resolved metagenomics suggests a mutualistic relationship between Mycoplasma and salmonid hosts.¬†Communications Biology,¬†4(1), 579.
10.1038/s42003-021-02105-1	Atlantic salmon (Euro)	microbiome	Rasmussen, J. A., Villumsen, K. R., Duchêne, D. A., Puetz, L. C., Delmont, T. O., Sveier, H., ... & Limborg, M. T. (2021). Genome-resolved metagenomics suggests a mutualistic relationship between Mycoplasma and salmonid hosts. Communications Biology, 4(1), 579.
10.1038/srep21284	Atlantic salmon (Euro)	gene editing	Wargelius, A., Leininger, S., Skaftnesmo, K. O., Kleppe, L., Andersson, E., Taranger, G. L., ... & Edvardsen, R. B. (2016). Dnd knockout ablates germ cells and demonstrates germ cell independent sex differentiation in Atlantic salmon. Scientific reports, 6(1), 21284.
10.1080/15592294.2020.1859867	Atlantic salmon (Euro)	DNA METHYLATION	Saito T, Whatmore P, Taylor JF, Fernandes JMO, Adam AC, Tocher DR, Espe M, Skjaerven KH (2021) Micronutrient supplementation affects transcriptional and epigenetic regulation of lipid metabolism in a dose-dependent manner. Epigenetics 16: 1217-1234 doi 10.1080/15592294.2020.1859867
10.1080/15592294.2020.1859867	Atlantic salmon (Euro)	RNA-SEQ	Saito T, Whatmore P, Taylor JF, Fernandes JMO, Adam AC, Tocher DR, Espe M, Skjaerven KH (2021) Micronutrient supplementation affects transcriptional and epigenetic regulation of lipid metabolism in a dose-dependent manner. Epigenetics 16: 1217-1234 doi 10.1080/15592294.2020.1859867
10.1080/15592294.2020.1859867	Atlantic salmon (Euro)	RNA-seq	Saito T, Whatmore P, Taylor JF, Fernandes JMO, Adam AC, Tocher DR, Espe M, Skjaerven KH (2021) Micronutrient supplementation affects transcriptional and epigenetic regulation of lipid metabolism in a dose-dependent manner. Epigenetics 16: 1217-1234 doi 10.1080/15592294.2020.1859867
10.1093/g3journal/jkab353	Atlantic salmon (Euro)	dna methylation	Wellband K, Roth D, Linnansaari T, Curry RA, Bernatchez L (2021) Environment-driven reprogramming of gamete DNA methylation occurs during maturation and is transmitted intergenerationally in Atlantic Salmon. G3 (Bethesda) 11 doi 10.1093/g3journal/jkab353
10.1098/rstb.2021.0195	Atlantic salmon (Euro)	CAUSAL GENES	Stenløkk K, Saitou M, Rud-Johansen L, Nome T, Moser M, Árnyasi M, Kent M, Barson NJ, Lien S (2022) The emergence of supergenes from inversions in Atlantic salmon. Philosophical Transactions of the Royal Society B: Biological Sciences 377: 20210195 doi doi:10.1098/rstb.2021.0195
10.1098/rstb.2021.0195	Atlantic salmon (Euro)	PAN-GENOME SV ANALYSIS	Stenløkk K, Saitou M, Rud-Johansen L, Nome T, Moser M, Árnyasi M, Kent M, Barson NJ, Lien S (2022) The emergence of supergenes from inversions in Atlantic salmon. Philosophical Transactions of the Royal Society B: Biological Sciences 377: 20210195 doi doi:10.1098/rstb.2021.0195
10.1111/1755-0998.12503	Atlantic salmon (Euro)	Genotyping tools	Yáñez JM, Naswa S, López ME, Bassini L, Correa K, Gilbey J, Bernatchez L, Norris A, Neira R, Lhorente JP, Schnable PS, Newman S, Mileham A, Deeb N, Di Genova A, Maass A (2016) Genomewide single nucleotide polymorphism discovery in Atlantic salmon (Salmo salar): validation in wild and farmed American and European populations. Molecular Ecology Resources 16: 1002-1011 doi 10.1111/1755-0998.12503
10.1111/anu.13248	Atlantic salmon (Euro)	PROTEOMICS	Djordjevic, B., Morales‐Lange, B., Øverland, M., Mercado, L., & Lagos, L. (2021). Immune and proteomic responses to the soybean meal diet in skin and intestine mucus of Atlantic salmon (Salmo salar L.). Aquaculture Nutrition, 27(4), 929-940.
10.1111/j.1365-294X.2007.03438.x	Atlantic salmon (Euro)	RNA-seq	Roberge, Christian, et al. "Genetic consequences of interbreeding between farmed and wild Atlantic salmon: insights from the transcriptome."¬†Molecular ecology¬†17.1 (2008): 314-324.¬†https://doi.org/10.1111/j.1365-294X.2007.03438.x
10.1111/mec.15369	Atlantic salmon (Euro)	microbiome	Uren Webster, T. M., Rodriguez‐Barreto, D., Castaldo, G., Gough, P., Consuegra, S., & Garcia de Leaniz, C. (2020). Environmental plasticity and colonisation history in the Atlantic salmon microbiome: a translocation experiment. Molecular ecology, 29(5), 886-898.
10.1111/mec.15369	Atlantic salmon (Euro)	microbiome	Uren Webster, T. M., Rodriguez‚ÄêBarreto, D., Castaldo, G., Gough, P., Consuegra, S., & Garcia de Leaniz, C. (2020). Environmental plasticity and colonisation history in the Atlantic salmon microbiome: a translocation experiment.¬†Molecular ecology,¬†29(5), 886-898.
10.1128/AEM.00691-18	Atlantic salmon (Euro)	microbiome	Webster, T. M. U., Consuegra, S., Hitchings, M., & de Leaniz, C. G. (2018). Interpopulation variation in the Atlantic salmon microbiome reflects environmental and genetic diversity. Applied and environmental microbiology, 84(16).
10.1186/1471-2164-10-368	Atlantic salmon (Euro)	CAUSAL GENES	Moen T, Baranski M, Sonesson A, Kjoglum S (2009) Confirmation and fine-mapping of a major QTL for resistance to infectious pancreatic necrosis in Atlantic salmon (Salmo salar): population-level associations between markers and trait. BMC Genomics 10: 368
10.1186/1471-2164-10-368	Atlantic salmon (Euro)	INDUSTRY APPLICATION	Moen T, Baranski M, Sonesson A, Kjoglum S (2009) Confirmation and fine-mapping of a major QTL for resistance to infectious pancreatic necrosis in Atlantic salmon (Salmo salar): population-level associations between markers and trait. BMC Genomics 10: 368
10.1186/1471-2164-10-368	Atlantic salmon (Euro)	MAS	Moen T, Baranski M, Sonesson A, Kjoglum S (2009) Confirmation and fine-mapping of a major QTL for resistance to infectious pancreatic necrosis in Atlantic salmon (Salmo salar): population-level associations between markers and trait. BMC Genomics 10: 368
10.1186/1471-2164-10-368	Atlantic salmon (Euro)	QTL	Moen T, Baranski M, Sonesson A, Kjoglum S (2009) Confirmation and fine-mapping of a major QTL for resistance to infectious pancreatic necrosis in Atlantic salmon (Salmo salar): population-level associations between markers and trait. BMC Genomics 10: 368
10.1186/1471-2164-15-90	Atlantic salmon (Euro)	array	Houston RD, Taggart JB, C√©zard T, Bekaert M, Lowe NR, Downing A (2014) Development and validation of a high density SNP genotyping array for Atlantic salmon (Salmo salar). BMC Genomics 15 doi 10.1186/1471-2164-15-90
10.1186/1471-2164-15-90	Atlantic salmon (Euro)	genotyping	Houston RD, Taggart JB, C√©zard T, Bekaert M, Lowe NR, Downing A (2014) Development and validation of a high density SNP genotyping array for Atlantic salmon (Salmo salar). BMC Genomics 15 doi 10.1186/1471-2164-15-90
10.1186/1471-2164-15-90	Atlantic salmon (Euro)	Genotyping tools	Houston RD, Taggart JB, Cézard T, Bekaert M, Lowe NR, Downing A (2014) Development and validation of a high density SNP genotyping array for Atlantic salmon (Salmo salar). BMC Genomics 15 doi 10.1186/1471-2164-15-90
10.1186/s12864-015-2117-9	Atlantic salmon (Euro)	genomic selection	Tsai HY, Hamilton A, Tinch AE, Guy DR, Gharbi K, Stear MJ, Matika O, Bishop SC, Houston RD (2015) Genome wide association and genomic prediction for growth traits in juvenile farmed Atlantic salmon using a high density SNP array. BMC Genomics 16 doi 10.1186/s12864-015-2117-9
10.1186/s12864-015-2117-9	Atlantic salmon (Euro)	QTL	Tsai HY, Hamilton A, Tinch AE, Guy DR, Gharbi K, Stear MJ, Matika O, Bishop SC, Houston RD (2015) Genome wide association and genomic prediction for growth traits in juvenile farmed Atlantic salmon using a high density SNP array. BMC Genomics 16 doi 10.1186/s12864-015-2117-9
10.1186/s12864-015-2117-9	Atlantic salmon (Euro)	SINGLE CELL	Taylor RS, Ruiz Daniels R, Dobie R, Naseer S, Clark TC, Henderson NC, Boudinot P, Martin SAM, Macqueen DJ (2022) Single cell transcriptomics of Atlantic salmon (Salmo salar L.) liver reveals cellular heterogeneity and immunological responses to challenge by Aeromonas salmonicida. Front Immunol 13: 984799 doi 10.3389/fimmu.2022.984799
10.1186/s12864-020-07218-1	Atlantic salmon (Euro)	gene editing	Jin, Y., Datsomor, A. K., Olsen, R. E., Vik, J. O., Torgersen, J. S., Edvardsen, R. B., ... & Grammes, F. (2020). Targeted mutagenesis of∆ 5 and∆ 6 fatty acyl desaturases induce dysregulation of lipid metabolism in Atlantic salmon (Salmo salar). BMC genomics, 21, 1-14.
10.1186/s12864-021-07823-8	Atlantic salmon (Euro)	gene editing	Straume, A. H., Kjærner-Semb, E., Skaftnesmo, K. O., Güralp, H., Lillico, S., Wargelius, A., & Edvardsen, R. B. (2021). Single nucleotide replacement in the Atlantic salmon genome using CRISPR/Cas9 and asymmetrical oligonucleotide donors. BMC genomics, 22, 1-8.
10.1186/s12864-022-08514-8	Atlantic salmon (Euro)	ChIP-SEQ	Mohamed AR, Naval-Sanchez M, Menzies M, Evans B, King H, Reverter A, Kijas JW (2022) Leveraging transcriptome and epigenome landscapes to infer regulatory networks during the onset of sexual maturation. BMC Genomics 23: 413 doi 10.1186/s12864-022-08514-8
10.1186/s12864-022-08514-8	Atlantic salmon (Euro)	DNA METHYLATION	Mohamed AR, Naval-Sanchez M, Menzies M, Evans B, King H, Reverter A, Kijas JW (2022) Leveraging transcriptome and epigenome landscapes to infer regulatory networks during the onset of sexual maturation. BMC Genomics 23: 413 doi 10.1186/s12864-022-08514-8
10.1186/s12864-022-08514-8	Atlantic salmon (Euro)	RNA-SEQ	Mohamed AR, Naval-Sanchez M, Menzies M, Evans B, King H, Reverter A, Kijas JW (2022) Leveraging transcriptome and epigenome landscapes to infer regulatory networks during the onset of sexual maturation. BMC Genomics 23: 413 doi 10.1186/s12864-022-08514-8
10.1186/s12896-020-00626-x	Atlantic salmon (Euro)	gene editing	Gratacap, R. L., Regan, T., Dehler, C. E., Martin, S. A., Boudinot, P., Collet, B., & Houston, R. D. (2020). Efficient CRISPR/Cas9 genome editing in a salmonid fish cell line using a lentivirus delivery system. BMC biotechnology, 20, 1-9.
10.1186/s40168-020-00938-2	Atlantic salmon (Euro)	microbiome	Dvergedal, H., Sandve, S. R., Angell, I. L., Klemetsdal, G., & Rudi, K. (2020). Association of gut microbiota with metabolism in juvenile Atlantic salmon. Microbiome, 8(1), 160.
10.1186/s42523-021-00096-2	Atlantic salmon (Euro)	microbiome	Bozzi, D., Rasmussen, J. A., Carøe, C., Sveier, H., Nordøy, K., Gilbert, M. T. P., & Limborg, M. T. (2021). Salmon gut microbiota correlates with disease infection status: potential for monitoring health in farmed animals. Animal microbiome, 3, 1-17.
10.1186/s42523-022-00173-0	Atlantic salmon (Euro)	microbiome	Bledsoe, J. W., Pietrak, M. R., Burr, G. S., Peterson, B. C., & Small, B. C. (2022). Functional feeds marginally alter immune expression and microbiota of Atlantic salmon (Salmo salar) gut, gill, and skin mucosa though evidence of tissue-specific signatures and host–microbe coadaptation remain. Animal microbiome, 4(1), 20.
10.1186/s42523-022-00173-0	Atlantic salmon (Euro)	RNA-seq	Bledsoe, J.W., Pietrak, M.R., Burr, G.S. et al. Functional feeds marginally alter immune expression and microbiota of Atlantic salmon (Salmo salar) gut, gill, and skin mucosa though evidence of tissue-specific signatures and host‚Äìmicrobe coadaptation remain. anim microbiome 4, 20 (2022). https://doi.org/10.1186/s42523-022-00173-0
10.1371/journal.pgen.1005628	Atlantic salmon (Euro)	CAUSAL GENES	Ayllon F, Kjærner-Semb E, Furmanek T, Wennevik V, Solberg MF, Dahle G, Taranger GL, Glover KA, Almén MS, Rubin CJ, Edvardsen RB, Wargelius A (2015) The vgll3 Locus Controls Age at Maturity in Wild and Domesticated Atlantic Salmon (Salmo salar L.) Males. PLoS Genet 11: e1005628 doi 10.1371/journal.pgen.1005628
10.1371/journal.pgen.1005628	Atlantic salmon (Euro)	genomic selection	Ayllon F, Kjærner-Semb E, Furmanek T, Wennevik V, Solberg MF, Dahle G, Taranger GL, Glover KA, Almén MS, Rubin CJ, Edvardsen RB, Wargelius A (2015) The vgll3 Locus Controls Age at Maturity in Wild and Domesticated Atlantic Salmon (Salmo salar L.) Males. PLoS Genet 11: e1005628 doi 10.1371/journal.pgen.1005628
10.1371/journal.pgen.1005628	Atlantic salmon (Euro)	QTL	Ayllon F, Kjærner-Semb E, Furmanek T, Wennevik V, Solberg MF, Dahle G, Taranger GL, Glover KA, Almén MS, Rubin CJ, Edvardsen RB, Wargelius A (2015) The vgll3 Locus Controls Age at Maturity in Wild and Domesticated Atlantic Salmon (Salmo salar L.) Males. PLoS Genet 11: e1005628 doi 10.1371/journal.pgen.1005628
10.1371/journal.pone.0108622	Atlantic salmon (Euro)	gene editing	Edvardsen RB, Leininger S, Kleppe L, Skaftnesmo KO, Wargelius A (2014) Targeted mutagenesis in Atlantic salmon (Salmo salar L.) using the CRISPR/Cas9 system induces complete knockout individuals in the F0 generation. PLoS ONE 9 doi 10.1371/journal.pone.0108622
10.1371/journal.pone.0119730	Atlantic salmon (Euro)	QTL	Gutierrez AP, Yáñez JM, Fukui S, Swift B, Davidson WS (2015) Genome-wide association study (GWAS) for growth rate and age at sexual maturation in Atlantic salmon (Salmo salar). PLoS ONE 10 doi 10.1371/journal.pone.0119730
10.1371/journal.pone.0227496	Atlantic salmon (Euro)	RNA-SEQ	Iversen M, Mulugeta T, Gellein Blikeng B, West AC, Jørgensen EH, Rød Sandven S, Hazlerigg D (2020) RNA profiling identifies novel, photoperiod-history dependent markers associated with enhanced saltwater performance in juvenile Atlantic salmon. PLoS One 15: e0227496
10.1534/g3.117.300499	Atlantic salmon (Euro)	genomic selection	Yoshida GM, Bangera R, Carvalheiro R, Correa K, Figueroa R, Lhorente JP, Yáñez JM (2018a) Genomic Prediction Accuracy for Resistance Against Piscirickettsia salmonis in Farmed Rainbow Trout. G3: Genes|Genomes|Genetics 8: 719 doi 10.1534/g3.117.300499
10.1534/g3.117.300499	Atlantic salmon (Euro)	genomic selection	Yoshida GM, Bangera R, Carvalheiro R, Correa K, Figueroa R, Lhorente JP, Y√°√±ez JM (2018a) Genomic Prediction Accuracy for Resistance Against Piscirickettsia salmonis in Farmed Rainbow Trout. G3: Genes|Genomes|Genetics 8: 719 doi 10.1534/g3.117.300499
10.1534/g3.118.200075	Atlantic salmon (Euro)	CAUSAL GENES	Robledo D, Matika O, Hamilton A, Houston RD (2018) Genome-Wide Association and Genomic Selection for Resistance to Amoebic Gill Disease in Atlantic Salmon. G3: Genes|Genomes|Genetics doi 10.1534/g3.118.200075
10.1534/g3.118.200075	Atlantic salmon (Euro)	genomic selection	Robledo D, Matika O, Hamilton A, Houston RD (2018) Genome-Wide Association and Genomic Selection for Resistance to Amoebic Gill Disease in Atlantic Salmon. G3: Genes|Genomes|Genetics doi 10.1534/g3.118.200075
10.1534/g3.118.200075	Atlantic salmon (Euro)	QTL	Robledo D, Matika O, Hamilton A, Houston RD (2018) Genome-Wide Association and Genomic Selection for Resistance to Amoebic Gill Disease in Atlantic Salmon. G3: Genes|Genomes|Genetics doi 10.1534/g3.118.200075
10.1534/g3.118.200075	Atlantic salmon (Euro)	RNA-SEQ	Roberge, Christian, et al. "Genetic consequences of interbreeding between farmed and wild Atlantic salmon: insights from the transcriptome." Molecular ecology 17.1 (2008): 314-324. https://doi.org/10.1111/j.1365-294X.2007.03438.x
10.1534/g3.120.401459	Atlantic salmon (Euro)	RNA-SEQ	Kelly T, Johnsen H, Burgerhout E, Tveiten H, Thesslund T, Andersen Ø, Robinson N (2020) Low Oxygen Stress During Early Development Influences Regulation of Hypoxia-Response Genes in Farmed Atlantic Salmon (Salmo salar). G3 Genes|Genomes|Genetics 10: 3179-3188 doi 10.1534/g3.120.401459
10.1534/genetics.107.082974	Atlantic salmon (Euro)	QTL	Houston RD, Haley CS, Hamilton A, Guy DR, Tinch AE, Taggard JB, McAndrew BJ, Bishop SC (2008) Major quantitative trait loci affect resistance to infectious pancreatic necrosis in Atlantic salmon (Salmo salar). Genetics 178: 1109 - 1115
10.1534/genetics.115.175406	Atlantic salmon (Euro)	CAUSAL GENES	Moen T, Torgersen J, Santi N, Davidson WS, Baranski M, Odegard J, Kjoglum S, Velle B, Kent M, Lubieniecki KP, Isdal E, Lien S (2015) Epithelial Cadherin Determines Resistance to Infectious Pancreatic Necrosis Virus in Atlantic Salmon. Genetics 200: 1313-+ doi 10.1534/genetics.115.175406
10.1534/genetics.115.175406	Atlantic salmon (Euro)	INDUSTRY APPLICATION	Moen T, Torgersen J, Santi N, Davidson WS, Baranski M, Odegard J, Kjoglum S, Velle B, Kent M, Lubieniecki KP, Isdal E, Lien S (2015) Epithelial Cadherin Determines Resistance to Infectious Pancreatic Necrosis Virus in Atlantic Salmon. Genetics 200: 1313-+ doi 10.1534/genetics.115.175406
10.1534/genetics.115.175406	Atlantic salmon (Euro)	qtl	Moen T, Torgersen J, Santi N, Davidson WS, Baranski M, Odegard J, Kjoglum S, Velle B, Kent M, Lubieniecki KP, Isdal E, Lien S (2015) Epithelial Cadherin Determines Resistance to Infectious Pancreatic Necrosis Virus in Atlantic Salmon. Genetics 200: 1313-+ doi 10.1534/genetics.115.175406
10.3389/fcell.2022.977779	Atlantic salmon (Euro)	gene editing	Almeida, F.L., Skaftnesmo, K.O., Andersson, E., Kleppe, L., Edvardsen, R.B., Norberg, B., Fjelldal, P.G., Hansen, T.J., Schulz, R.W., Wargelius, A., 2022. The Piwil1 N domain is required for germ cell survival in Atlantic salmon. Front Cell Dev Biol 10.
10.3389/fgene.2014.00402	Atlantic salmon (Euro)	genomic selection	Ødegård, J., Moen, T., Santi, N., Korsvoll, S. A., Kjøglum, S., & Meuwissen, T. H. (2014). Genomic prediction in an admixed population of Atlantic salmon (Salmo salar). Frontiers in Genetics, 5, 402.
10.3389/fgene.2019.00068	Atlantic salmon (Euro)	CAUSAL GENES	Boison SA, Gjerde B, Hillestad B, Makvandi-Nejad S, Moghadam HK (2019) Genomic and Transcriptomic Analysis of Amoebic Gill Disease Resistance in Atlantic Salmon (Salmo salar L.). Frontiers in Genetics 10 doi 10.3389/fgene.2019.00068
10.3389/fgene.2019.00068	Atlantic salmon (Euro)	RNA-SEQ	Boison SA, Gjerde B, Hillestad B, Makvandi-Nejad S, Moghadam HK (2019) Genomic and Transcriptomic Analysis of Amoebic Gill Disease Resistance in Atlantic Salmon (Salmo salar L.). Frontiers in Genetics 10 doi 10.3389/fgene.2019.00068
10.3389/fgene.2021.656334	Atlantic salmon (Euro)	FULL LENGTH ISO SEQ	Ramberg S, Høyheim B, Østbye T-KK, Andreassen R (2021) A de novo full-length mRNA transcriptome generated from hybrid-corrected PacBio long-reads improves the transcript annotation and identifies thousands of novel splice variants in Atlantic Salmon. Frontiers in Genetics 12: 656334
10.3389/fgene.2021.656334	Atlantic salmon (Euro)	RNA-SEQ	Ramberg S, Høyheim B, Østbye T-KK, Andreassen R (2021) A de novo full-length mRNA transcriptome generated from hybrid-corrected PacBio long-reads improves the transcript annotation and identifies thousands of novel splice variants in Atlantic Salmon. Frontiers in Genetics 12: 656334
10.3389/fimmu.2021.669889	Atlantic salmon (Euro)	RNA-SEQ	West, Alexander C., et al. "Immunologic profiling of the Atlantic salmon gill by single nuclei transcriptomics." Frontiers in Immunology 12 (2021): 669889. https://doi.org/10.3389/fimmu.2021.669889
10.3389/fimmu.2021.669889	Atlantic salmon (Euro)	SINGLE CELL	West, Alexander C., et al. "Immunologic profiling of the Atlantic salmon gill by single nuclei transcriptomics." Frontiers in Immunology 12 (2021): 669889. https://doi.org/10.3389/fimmu.2021.669889
10.3389/fimmu.2021.705601	Atlantic salmon (Euro)	RNA-SEQ	Krasnov, Aleksei, et al. "Transcriptome responses of Atlantic Salmon (Salmo salar L.) to viral and bacterial pathogens, inflammation, and stress." Frontiers in Immunology 12 (2021): 705601. https://doi.org/10.3389/fimmu.2021.705601
10.3389/fimmu.2021.705601	Atlantic salmon (Euro)	RNA-seq	Krasnov, Aleksei, et al. "Transcriptome responses of Atlantic Salmon (Salmo salar L.) to viral and bacterial pathogens, inflammation, and stress."¬†Frontiers in Immunology¬†12 (2021): 705601.¬†https://doi.org/10.3389/fimmu.2021.705601
10.3389/fimmu.2022.984799	Atlantic salmon (Euro)	RNA-SEQ	Taylor RS, Ruiz Daniels R, Dobie R, Naseer S, Clark TC, Henderson NC, Boudinot P, Martin SAM, Macqueen DJ (2022) Single cell transcriptomics of Atlantic salmon (Salmo salar L.) liver reveals cellular heterogeneity and immunological responses to challenge by Aeromonas salmonicida. Front Immunol 13: 984799 doi 10.3389/fimmu.2022.984799
10.3389/fimmu.2022.984799	Atlantic salmon (Euro)	RNA-seq	Taylor RS, Ruiz Daniels R, Dobie R, Naseer S, Clark TC, Henderson NC, Boudinot P, Martin SAM, Macqueen DJ (2022) Single cell transcriptomics of Atlantic salmon (Salmo salar L.) liver reveals cellular heterogeneity and immunological responses to challenge by Aeromonas salmonicida. Front Immunol 13: 984799 doi 10.3389/fimmu.2022.984799
10.3389/fimmu.2022.984799	Atlantic salmon (Euro)	single cell	Taylor RS, Ruiz Daniels R, Dobie R, Naseer S, Clark TC, Henderson NC, Boudinot P, Martin SAM, Macqueen DJ (2022) Single cell transcriptomics of Atlantic salmon (Salmo salar L.) liver reveals cellular heterogeneity and immunological responses to challenge by Aeromonas salmonicida. Front Immunol 13: 984799 doi 10.3389/fimmu.2022.984799
10.3390/antiox10121931	Atlantic salmon (Euro)	PROTEOMICS	Lazado, C. C., Timmerhaus, G., Breiland, M. W., Pittman, K., & Hytterød, S. (2021). Multiomics provide insights into the key molecules and pathways involved in the physiological adaptation of Atlantic salmon (Salmo salar) to chemotherapeutic-induced oxidative stress. Antioxidants, 10(12), 1931.
10.3390/metabo12020159	Atlantic salmon (Euro)	METABOLOMICS	Hundal, B. K., Lutfi, E., Sigholt, T., Rosenlund, G., Liland, N. S., Glencross, B., & Sissener, N. H. (2022). A piece of the puzzle—possible mechanisms for why low dietary EPA and DHA cause hepatic lipid accumulation in Atlantic Salmon (Salmo salar). Metabolites, 12(2), 159.
10.3390/microorganisms9040746	Atlantic salmon (Euro)	PROTEOMICS	McCormack, M., Dillon, E., O’Connor, I., & MacCarthy, E. (2021). Investigation of the initial host response of Naïve Atlantic Salmon (Salmo salar) inoculated with Paramoeba perurans. microorganisms, 9(4), 746.
NA	Atlantic salmon (Euro)	gene editing	Kleppe, L., Edvardsen, R. B., Ove Skaftnesmo, K., Furmanek, T., Gunnar Fjelldal, P., Hansen, T., ... & Wargelius, A. (2020). Sterile Atlantic salmon by gene editing. NIPPON SUISAN GAKKAISHI, 86(2), 101-101.
NA	Atlantic salmon (Euro)	gene editing	Wargelius, A., Skaftnesmo, K. O., Kleppe, L., Ayllon, F., Kjaerner-Semb, E., Dankel, D., ... & Edvardsen, R. B. (2018, October). Gene editing can solve major sustainability issues in Atlantic salmon farming. In TRANSGENIC RESEARCH (Vol. 27, No. 5, pp. 470-470). VAN GODEWIJCKSTRAAT 30, 3311 GZ DORDRECHT, NETHERLANDS: SPRINGER.
10.1007/s10126-020-09950-x	Atlantic salmon (N. American)	RNA-SEQ	Xue, Xi, et al. "Liver transcriptome profiling reveals that dietary DHA and EPA levels influence suites of genes involved in metabolism, redox homeostasis, and immune function in Atlantic salmon (Salmo salar)." Marine biotechnology 22 (2020): 263-284. https://doi.org/10.1007/s10126-020-09950-x
10.1016/j.aquaculture.2019.734215	Atlantic salmon (N. American)	causal genes	Holborn MK, Rochus CM, Ang KP, Elliott JAK, Leadbeater S, Powell F, Boulding EG (2019) Family-based genome wide association analysis for salmon lice (Lepeophtheirus salmonis) resistance in North American Atlantic salmon using a 50 K SNP array. Aquaculture 511: 734215 doi https://doi.org/10.1016/j.aquaculture.2019.734215
10.1016/j.aquaculture.2019.734215	Atlantic salmon (N. American)	gwas	Holborn MK, Rochus CM, Ang KP, Elliott JAK, Leadbeater S, Powell F, Boulding EG (2019) Family-based genome wide association analysis for salmon lice (Lepeophtheirus salmonis) resistance in North American Atlantic salmon using a 50 K SNP array. Aquaculture 511: 734215 doi https://doi.org/10.1016/j.aquaculture.2019.734215
10.1016/j.aquaculture.2019.734215	Atlantic salmon (N. American)	qtl	Holborn MK, Rochus CM, Ang KP, Elliott JAK, Leadbeater S, Powell F, Boulding EG (2019) Family-based genome wide association analysis for salmon lice (Lepeophtheirus salmonis) resistance in North American Atlantic salmon using a 50 K SNP array. Aquaculture 511: 734215 doi https://doi.org/10.1016/j.aquaculture.2019.734215
10.1016/j.aquaculture.2019.734514	Atlantic salmon (N. American)	CAUSAL GENES	Holborn MK, Ang KP, Elliott JAK, Powell F, Boulding EG (2020) Genome wide analysis of infectious salmon anemia resistance in commercial Saint John River Atlantic salmon. Aquaculture 514: 734514 doi https://doi.org/10.1016/j.aquaculture.2019.734514
10.1016/j.aquaculture.2019.734514	Atlantic salmon (N. American)	qtl	Holborn MK, Ang KP, Elliott JAK, Powell F, Boulding EG (2020) Genome wide analysis of infectious salmon anemia resistance in commercial Saint John River Atlantic salmon. Aquaculture 514: 734514 doi https://doi.org/10.1016/j.aquaculture.2019.734514
10.1016/j.aquaculture.2019.734514	Atlantic salmon (N. American)	gwas	Holborn MK, Ang KP, Elliott JAK, Powell F, Boulding EG (2020) Genome wide analysis of infectious salmon anemia resistance in commercial Saint John River Atlantic salmon. Aquaculture 514: 734514 doi https://doi.org/10.1016/j.aquaculture.2019.734514
10.1016/j.aquaculture.2024.740589.	Atlantic salmon (N. American)	atacseq	Johnston, I.A., Kent, M.P., Boudinot, P., Looseley, M., Bargelloni, L., Faggion, S., Merino, G.A., Ilsley, G.R., Bobe, J., Tsigenopoulos, C.S., Robertson, J., Harrison, P.W., Martinez, P., Robledo, D., Macqueen, D.J. & Lien, S. (2024). Advancing fish breeding in aquaculture through genome functional annotation. Aquaculture, 583: 740589. DOI https://doi.org/10.1016/j.aquaculture.2024.740589.
10.1016/j.aquaculture.2024.740589.	Atlantic salmon (N. American)	dna methylation	Johnston, I.A., Kent, M.P., Boudinot, P., Looseley, M., Bargelloni, L., Faggion, S., Merino, G.A., Ilsley, G.R., Bobe, J., Tsigenopoulos, C.S., Robertson, J., Harrison, P.W., Martinez, P., Robledo, D., Macqueen, D.J. & Lien, S. (2024). Advancing fish breeding in aquaculture through genome functional annotation. Aquaculture, 583: 740589. DOI https://doi.org/10.1016/j.aquaculture.2024.740589.
10.1016/j.aquaculture.2024.740819	Atlantic salmon (N. American)	CAUSAL GENES	Vallejo, R. L., Pietrak, M. R., Milligan, M. M., Gao, G., Tsuruta, S., Fragomeni, B. O., ... & Palti, Y. (2024). Genetic architecture and accuracy of predicted genomic breeding values for sea lice resistance in the St John River aquaculture strain of North American Atlantic salmon. Aquaculture, 586, 740819.
10.1016/j.aquaculture.2024.740819	Atlantic salmon (N. American)	genomic selection	Vallejo, R. L., Pietrak, M. R., Milligan, M. M., Gao, G., Tsuruta, S., Fragomeni, B. O., ... & Palti, Y. (2024). Genetic architecture and accuracy of predicted genomic breeding values for sea lice resistance in the St John River aquaculture strain of North American Atlantic salmon. Aquaculture, 586, 740819.
10.1016/j.aquaculture.2024.740819	Atlantic salmon (N. American)	QTL	Vallejo, R. L., Pietrak, M. R., Milligan, M. M., Gao, G., Tsuruta, S., Fragomeni, B. O., ... & Palti, Y. (2024). Genetic architecture and accuracy of predicted genomic breeding values for sea lice resistance in the St John River aquaculture strain of North American Atlantic salmon. Aquaculture, 586, 740819.
10.1016/j.cbd.2009.02.001	Atlantic salmon (N. American)	PROTEOMICS	Easy, R. H., & Ross, N. W. (2009). Changes in Atlantic salmon (Salmo salar) epidermal mucus protein composition profiles following infection with sea lice (Lepeophtheirus salmonis). Comparative Biochemistry and Physiology Part D: Genomics and Proteomics, 4(3), 159-167.
10.1016/j.cbd.2015.01.001	Atlantic salmon (N. American)	METABOLOMICS	Cipriano, R.C., Smith, M.L., Vermeersch, K.A., Dove, A.D.M., Styczynski, M.P., 2015. Differential metabolite levels in response to spawning-induced inappetence in Atlantic salmon. Comp Biochem Phys D 13, 52-59. https://doi.org/10.1016/j.cbd.2015.01.001
10.1016/j.cbd.2015.01.001	Atlantic salmon (N. American)	PROTEOMICS	Cipriano, R. C., Smith, M. L., Vermeersch, K. A., Dove, A. D., & Styczynski, M. P. (2015). Differential metabolite levels in response to spawning-induced inappetence in Atlantic salmon Salmo salar. Comparative Biochemistry and Physiology Part D: Genomics and Proteomics, 13, 52-59.
10.1016/j.fsi.2019.11.057	Atlantic salmon (N. American)	RNA-SEQ	Eslamloo, Khalil, et al. "Profiling the transcriptome response of Atlantic salmon head kidney to formalin-killed Renibacterium salmoninarum." Fish & Shellfish Immunology 98 (2020): 937-949. https://doi.org/10.1016/j.fsi.2019.11.057
10.1038/s41467-020-18972-x	Atlantic salmon (N. American)	GENOME SEQUENCE	Bertolotti AC, Layer RM, Gundappa MK, Gallagher MD, Pehlivanoglu E, Nome T, Robledo D, Kent MP, Røsæg LL, Holen MM, Mulugeta TD, Ashton TJ, Hindar K, Sægrov H, Florø-Larsen B, Erkinaro J, Primmer CR, Bernatchez L, Martin SAM, Johnston IA, Sandve SR, Lien S, Macqueen DJ (2020) The structural variation landscape in 492 Atlantic salmon genomes. Nat Commun 11: 5176-5176 doi 10.1038/s41467-020-18972-x
10.1038/s41467-020-18972-x	Atlantic salmon (N. American)	PAN-GENOME SV ANALYSIS	Bertolotti AC, Layer RM, Gundappa MK, Gallagher MD, Pehlivanoglu E, Nome T, Robledo D, Kent MP, Røsæg LL, Holen MM, Mulugeta TD, Ashton TJ, Hindar K, Sægrov H, Florø-Larsen B, Erkinaro J, Primmer CR, Bernatchez L, Martin SAM, Johnston IA, Sandve SR, Lien S, Macqueen DJ (2020) The structural variation landscape in 492 Atlantic salmon genomes. Nat Commun 11: 5176-5176 doi 10.1038/s41467-020-18972-x
10.1093/g3journal/jkad138	Atlantic salmon (N. American)	GENETIC MAPS	Gao, G., Waldbieser, G. C., Youngblood, R. C., Zhao, D., Pietrak, M. R., Allen, M. S., ... & Palti, Y. (2023). The generation of the first chromosome-level de novo genome assembly and the development and validation of a 50K SNP array for the St. John River aquaculture strain of North American Atlantic salmon. G3: Genes, Genomes, Genetics, 13(9), jkad138.
10.1093/g3journal/jkad138	Atlantic salmon (N. American)	genome	Gao, G., Waldbieser, G. C., Youngblood, R. C., Zhao, D., Pietrak, M. R., Allen, M. S., ... & Palti, Y. (2023). The generation of the first chromosome-level de novo genome assembly and the development and validation of a 50K SNP array for the St. John River aquaculture strain of North American Atlantic salmon.¬†G3: Genes, Genomes, Genetics,¬†13(9), jkad138.
10.1111/1755-0998.12503	Atlantic salmon (N. American)	Genotyping tools	Yáñez JM, Naswa S, López ME, Bassini L, Correa K, Gilbey J, Bernatchez L, Norris A, Neira R, Lhorente JP, Schnable PS, Newman S, Mileham A, Deeb N, Di Genova A, Maass A (2016) Genomewide single nucleotide polymorphism discovery in Atlantic salmon (Salmo salar): validation in wild and farmed American and European populations. Molecular Ecology Resources 16: 1002-1011 doi 10.1111/1755-0998.12503
10.1111/are.13592	Atlantic salmon (N. American)	CAUSAL GENES	Rochus, C. M., Holborn, M. K., Ang, K. P., Elliott, J. A. K., Glebe, B. D., Leadbeater, S., ... & Boulding, E. G. (2018). Genome‐wide association analysis of salmon lice (Lepeophtheirus salmonis) resistance in a North American Atlantic salmon population. Aquaculture Research, 49(3), 1329-1338.
10.1111/are.13592	Atlantic salmon (N. American)	QTL	Rochus, C. M., Holborn, M. K., Ang, K. P., Elliott, J. A. K., Glebe, B. D., Leadbeater, S., ... & Boulding, E. G. (2018). Genome‐wide association analysis of salmon lice (Lepeophtheirus salmonis) resistance in a North American Atlantic salmon population. Aquaculture Research, 49(3), 1329-1338.
10.1111/are.13592	Atlantic salmon (N. American)	causal genes	Rochus, C. M., Holborn, M. K., Ang, K. P., Elliott, J. A. K., Glebe, B. D., Leadbeater, S., ... & Boulding, E. G. (2018). Genome‚Äêwide association analysis of salmon lice (Lepeophtheirus salmonis) resistance in a North American Atlantic salmon population.¬†Aquaculture Research,¬†49(3), 1329-1338.
10.1111/are.13592	Atlantic salmon (N. American)	qtl	Rochus, C. M., Holborn, M. K., Ang, K. P., Elliott, J. A. K., Glebe, B. D., Leadbeater, S., ... & Boulding, E. G. (2018). Genome‚Äêwide association analysis of salmon lice (Lepeophtheirus salmonis) resistance in a North American Atlantic salmon population.¬†Aquaculture Research,¬†49(3), 1329-1338.
10.1111/are.13592	Atlantic salmon (N. American)		Rochus, C. M., Holborn, M. K., Ang, K. P., Elliott, J. A. K., Glebe, B. D., Leadbeater, S., ... & Boulding, E. G. (2018). Genome‚Äêwide association analysis of salmon lice (Lepeophtheirus salmonis) resistance in a North American Atlantic salmon population.¬†Aquaculture Research,¬†49(3), 1329-1338.
10.1111/eva.13304	Atlantic salmon (N. American)	genomic selection	Verbyla KL, Kube PD, Evans BS (2022) Commercial implementation of genomic selection in Tasmanian Atlantic salmon: Scheme evolution and validation. Evolutionary Applications 15: 631-644 doi https://doi.org/10.1111/eva.13304
10.1111/eva.13304	Atlantic salmon (N. American)	INDUSTRY APPLICATION	Verbyla KL, Kube PD, Evans BS (2022) Commercial implementation of genomic selection in Tasmanian Atlantic salmon: Scheme evolution and validation. Evolutionary Applications 15: 631-644 doi https://doi.org/10.1111/eva.13304
10.1111/eva.13454	Atlantic salmon (N. American)	INDUSTRY APPLICATION	Bradbury, I. R., Lehnert, S. J., Kess, T., Van Wyngaarden, M., Duffy, S., Messmer, A. M., ... & Bentzen, P. (2022). Genomic evidence of recent European introgression into North American farmed and wild Atlantic salmon. Evolutionary Applications, 15(9), 1436-1448.
10.1186/s12864-017-3520-1	Atlantic salmon (N. American)	RNA-SEQ	Braden, Laura M., et al. "Enhanced transcriptomic responses in the Pacific salmon louse Lepeophtheirus salmonis oncorhynchi to the non-native Atlantic Salmon Salmo salar suggests increased parasite fitness." BMC genomics 18 (2017): 1-14. https://doi.org/10.1186/s12864-017-3520-1
10.1186/s12864-017-4099-2	Atlantic salmon (N. American)	RNA-SEQ	Eslamloo, K., Xue, X., Hall, J.R. et al. Transcriptome profiling of antiviral immune and dietary fatty acid dependent responses of Atlantic salmon macrophage-like cells. BMC Genomics 18, 706 (2017). https://doi.org/10.1186/s12864-017-4099-2
10.1186/s12864-018-4517-0	Atlantic salmon (N. American)	PROTEOMICS	Nuez-Ortín, W. G., Carter, C. G., Nichols, P. D., Cooke, I. R., & Wilson, R. (2018). Liver proteome response of pre-harvest Atlantic salmon following exposure to elevated temperature. BMC genomics, 19, 1-13.
10.1186/s12864-018-5188-6	Atlantic salmon (N. American)	RNA-SEQ	Caballero-Solares, Albert, et al. "Changes in the liver transcriptome of farmed Atlantic salmon (Salmo salar) fed experimental diets based on terrestrial alternatives to fish meal and fish oil." BMC genomics 19 (2018): 1-26. https://doi.org/10.1186/s12864-018-5188-6
10.3389/fgene.2020.00085	Atlantic salmon (N. American)	Genotyping tools	Gao, G., Pietrak, M. R., Burr, G. S., Rexroad III, C. E., Peterson, B. C., & Palti, Y. (2020). A new single nucleotide polymorphism database for North American Atlantic salmon generated through whole genome resequencing. Frontiers in Genetics, 11, 85.
10.3389/fgene.2022.852165	Atlantic salmon (N. American)	RNA-SEQ	Ignatz, Eric H., et al. "RNA-seq analysis of the growth hormone transgenic female triploid Atlantic salmon (Salmo salar) hepatic transcriptome reveals broad temperature-mediated effects on metabolism and other biological processes." Frontiers in Genetics 13 (2022): 852165. https://doi.org/10.3389/fgene.2022.852165
10.3389/fimmu.2020.567838	Atlantic salmon (N. American)	RNA-SEQ	Eslamloo, Khalil, et al. "Transcriptomic profiling of the adaptive and innate immune responses of Atlantic salmon to Renibacterium salmoninarum infection." Frontiers in Immunology 11 (2020): 567838. https://doi.org/10.3389/fimmu.2020.567838
10.3389/fimmu.2021.787033	Atlantic salmon (N. American)	RNA-SEQ	Cai, Wenlong, et al. "Transcriptome analysis of Atlantic salmon (Salmo salar) skin in response to sea lice and infectious Salmon Anemia Virus co-infection under different experimental functional diets." Frontiers in Immunology 12 (2022): 787033. https://doi.org/10.3389/fimmu.2021.787033
10.3389/fimmu.2021.789465	Atlantic salmon (N. American)	RNA-SEQ	Xue, Xi, et al. "Transcriptome profiling of Atlantic salmon (Salmo salar) parr with higher and lower pathogen loads following Piscirickettsia salmonis infection." Frontiers in Immunology 12 (2021): 789465. https://doi.org/10.3389/fimmu.2021.789465
10.3389/fimmu.2022.804987	Atlantic salmon (N. American)	RNA-SEQ	Caballero-Solares, Albert, et al. "Interacting effects of sea louse (Lepeophtheirus salmonis) infection and formalin-killed Aeromonas salmonicida on Atlantic salmon skin transcriptome." Frontiers in immunology 13 (2022): 804987. https://doi.org/10.3389/fimmu.2022.804987
10.3389/fimmu.2022.984799	Atlantic salmon (N. American)	RNA-SEQ	Sutherland, B. J., Koczka, K. W., Yasuike, M., Jantzen, S. G., Yazawa, R., Koop, B. F., & Jones, S. R. (2014). Comparative transcriptomics of Atlantic Salmo salar, chum Oncorhynchus keta and pink salmon O. gorbuscha during infections with salmon lice Lepeophtheirus salmonis. BMC genomics, 15, 1-17.
10.3389/fmars.2020.604878	Atlantic salmon (N. American)	DNA METHYLATION	Beemelmanns, A., Ribas, L., Anastasiadi, D., Moraleda-Prados, J., Zanuzzo, F. S., Rise, M. L., & Gamperl, A. K. (2021). DNA methylation dynamics in Atlantic salmon (Salmo salar) challenged with high temperature and moderate hypoxia. Frontiers in Marine Science, 7, 604878.
thesis	Atlantic salmon (N. American)	PAN-GENOME SV ANALYSIS	Leod-Bigley, M. (2019). Novel chromosomal polymorphisms identified in North American Atlantic salmon (Salmo salar) using a high-density linkage map generated from a 50K SNP array (Doctoral dissertation, University of Guelph).
10.1002/mlf2.12072	Bay Scallop	metagenomics	Shu Y, Wang Y, Wei Z, Gao N, Wang S, Li C-Y, et al. A bacterial symbiont in the gill of the marine scallop Argopecten irradians irradians metabolizes dimethylsulfoniopropionate. mLife. 2023; 2: 178‚Äì189. https://doi.org/10.1002/mlf2.12072
10.1016/j.jip.2023.108019	Bay Scallop	metagenomics	Abigail K. Scro, Jamie Bojko, Donald C. Behringer. 2023. Symbiotic survey of the bay scallop (Argopecten irradians) from the Gulf coast of Florida, USA. Journal of Invertebrate Pathology, Volume 201. https://doi.org/10.1016/j.jip.2023.108019
10.1038/s41597-020-0441-7	Bay Scallop	genome	Liu, X., Li, C., Chen, M.¬†et al.¬†Draft genomes of two Atlantic bay scallop subspecies¬†Argopecten irradians irradians¬†and¬†A. i. concentricus.¬†Sci Data¬†7, 99 (2020). https://doi.org/10.1038/s41597-020-0441-7
10.1093/jhered/esac024	Abalone Black	genome	Chlo√© Orland, Merly Escalona, Ruta Sahasrabudhe, Mohan P A Marimuthu, Oanh Nguyen, Eric Beraut, Blythe Marshman, James Moore, Peter Raimondi, Beth Shapiro, A Draft Reference Genome Assembly of the Critically Endangered Black Abalone, Haliotis cracherodii, Journal of Heredity, Volume 113, Issue 6, December 2022, Pages 665‚Äì672, https://doi.org/10.1093/jhered/esac024
Pers_comm	Abalone Black	genome	Unpublished; chromosomal-level assembly, Purcell (NOAA SWFSC) and Andrew Severin (Iowa State University)
DOI: 10.1111/1462-2920.16537	Blue Mussel	microbiome	Griffin, T.W., Darsan, M.A., Collins, H.I., Holohan, B.A., Pierce, M.L. and Ward, J.E., 2023. A multi‐study analysis of gut microbiome data from the blue mussel (Mytilus edulis) emphasises the impact of depuration on biological interpretation. Environmental Microbiology, 25(12), pp.3435-3449. DOI: 10.1111/1462-2920.16537
10.1007/s00227-020-03698-7	Bonefish	microbiome	Dunn, C.D., Campbell, L.J., Wallace, E.M. et al. Bacterial communities on the gills of bonefish (Albula vulpes) in the Florida Keys and The Bahamas show spatial structure and differential abundance of disease-associated bacteria. Mar Biol 167, 85 (2020). https://doi.org/10.1007/s00227-020-03698-7
10.1007/s10641-022-01306-9.	Bonefish	microbiome	Campbell LJ, Castillo NA, Dunn CD, Perez A, Schmitter-Soto JJ, Mejri SC, Boucek RE, Corujo RS, Adams AJ, Rehage JS, Goldberg TL. Viruses of Atlantic Bonefish (Albula vulpes) in Florida and the Caribbean show geographic patterns consistent with population declines. Environ Biol Fishes. 2023;106(2):303-317. doi: 10.1007/s10641-022-01306-9.
10.1007/s10641-023-01462-6	Bonefish	microbiome	Campbell, L.J., Castillo, N.A., Dunn, C.D. et al. Gill microbiomes accurately predict the geographic origin of bonefish (Albula vulpes) when combined with machine learning models. Environ Biol Fish 106, 1865‚Äì1878 (2023). https://doi.org/10.1007/s10641-023-01462-6
10.1007/s10499-023-01301-6	California yellowtail	microbiome	Valenzuela-Guti√©rrez, R., Lago-Lest√≥n, A., Cicala, F. et al. Garlic (Allium sativum) as a dietary ingredient can cause dysbiosis in the microbiota of the California yellowtail (Seriola dorsalis) at high concentrations. Aquacult Int 32, 2883‚Äì2904 (2024). https://doi.org/10.1007/s10499-023-01301-6
10.1016/j.aquaculture.2018.07.065	California yellowtail	microbiome	Ernesto Larios Soriano, Dariel Tovar Ram√≠rez, Denise Re Araujo, Bruno G√≥mez-Gil, Leonardo Ibarra Castro, Clara Galindo S√°nchez. 2018. Effect of temperature and dietary lipid proportion on gut microbiota in yellowtail kingfish Seriola lalandi juveniles. Aquaculture, Volume 497. https://doi.org/10.1016/j.aquaculture.2018.07.065
10.1111/are.15480	California yellowtail	microbiome	Larios-Soriano, E., Re-Araujo, A. D., G√≥mez-Gil, B., Tovar Ram√≠rez, D., Trejo-Escamilla, I., & Galaviz, M. A. (2021). Reciprocal effect of temperature and dietary lipids on metabolic performance and gut microbiota of Yellowtail kingfish (Seriola lalandi) juveniles. Aquaculture Research, 52, 6189‚Äì6204. https://doi.org/10.1111/are.15480
10.1186/s12864-017-4403-1	California yellowtail	genome	Purcell, C.M., Seetharam, A.S., Snodgrass, O. et al. Insights into teleost sex determination from the Seriola dorsalis genome assembly. BMC Genomics 19, 31 (2018). https://doi.org/10.1186/s12864-017-4403-1
DOI: 10.1111/are.15243	California yellowtail	Genotyping	Schmidt, E., Stuart, K., Hyde, J., Purcell, C. and Drawbridge, M., 2021. Spawning dynamics and egg production characteristics of captive Seriola dorsalis assessed using parentage analyses. Aquaculture Research, 52(9), pp.4050-4063. DOI: 10.1111/are.15243
10.1002/naaq.10309	Catfish	microbiome	Older, C. E., Yamamoto, F. Y., Griffin, M. J., Ware, C., Heckman, T. I., Soto, E., Bosworth, B. G., & Waldbieser, G. C. (2024). Comparison of high-throughput sequencing methods for bacterial microbiota profiling in catfish aquaculture. North American Journal of Aquaculture, 86, 39‚Äì1. https://doi.org/10.1002/naaq.10309
10.1007/s00438-015-1162-z	Catfish	rna seq	Chen, A., Wang, R., Liu, S. et al. Ribosomal protein genes are highly enriched among genes with allele-specific expression in the interspecific F1 hybrid catfish. Mol Genet Genomics 291, 1083‚Äì1093 (2016). https://doi.org/10.1007/s00438-015-1162-z
10.1007/s00438-016-1269-x	Catfish	qtl	Zhou, T., Liu, S., Geng, X. et al. GWAS analysis of QTL for enteric septicemia of catfish and their involved genes suggest evolutionary conservation of a molecular mechanism of disease resistance. Mol Genet Genomics 292, 231‚Äì242 (2017). https://doi.org/10.1007/s00438-016-1269-x
10.1007/s00438-017-1302-8	Catfish	qtl	Li Y, Geng X, Bao L, Elaswad A, Huggins KW, Dunham R, and Liu ZJ. 2017. A deletion in the Hermansky-Pudlak syndrome 4 (Hps4) gene appears to be responsible for albinism in channel catfish. Molecular Genetics and Genomics 292: 663-670. DOI: 10.1007/s00438-017-1302-8
10.1007/s00438-017-1406-1	Catfish	qtl	Li, N., Zhou, T., Geng, X. et al. Identification of novel genes significantly affecting growth in catfish through GWAS analysis. Mol Genet Genomics 293, 587‚Äì599 (2018). https://doi.org/10.1007/s00438-017-1406-1
10.1007/s00438-018-1443-4	Catfish	qtl	Tan, S., Zhou, T., Wang, W. et al. GWAS analysis using interspecific backcross progenies reveals superior blue catfish alleles responsible for strong resistance against enteric septicemia of catfish. Mol Genet Genomics 293, 1107‚Äì1120 (2018). https://doi.org/10.1007/s00438-018-1443-4
10.1007/s00438-018-1463-0	Catfish	qtl	Shi, H., Zhou, T., Wang, X. et al. Genome-wide association analysis of intra-specific QTL associated with the resistance for enteric septicemia of catfish. Mol Genet Genomics 293, 1365‚Äì1378 (2018). https://doi.org/10.1007/s00438-018-1463-0
10.1007/s10126-016-9687-7.	Catfish	gene editing	Qin, Z., Y. Li, B. Su, Q. Cheng, Z. Ye, D. A. Perera, M. Fobes, M. Shang and R. A. Dunham. 2016. Editing of the luteinizing hormone gene to sterilize channel catfish, Ictalurus punctatus, using a modified zinc finger nuclease technology with electroporation. Marine Biotechnology. 18: 255-263. doi: 10.1007/s10126-016-9687-7.
10.1007/s10126-017-9757-5	Catfish	qtl	Zhong, X., Wang, X., Zhou, T. et al. Genome-Wide Association Study Reveals Multiple Novel QTL Associated with Low Oxygen Tolerance in Hybrid Catfish. Mar Biotechnol 19, 379‚Äì390 (2017). https://doi.org/10.1007/s10126-017-9757-5
10.1007/s10126-017-9775-3	Catfish	qtl	Geng, X., Liu, S., Yuan, Z. et al. A Genome-Wide Association Study Reveals That Genes with Functions for Bone Development Are Associated with Body Conformation in Catfish. Mar Biotechnol 19, 570‚Äì578 (2017). https://doi.org/10.1007/s10126-017-9775-3
10.1007/s10126-018-9844-2.	Catfish	RNA-seq	Tan S, Wang W, Zhong X, Tian C, Niu D, Bao L, Zhou T, Jin Y, Yuan Z, Yang Y, Gao D, Dunham R, and Liu ZJ. 2018. Increased alternative splicing as a host response to bacterial infections in catfish. Marine Biotechnology 20: 729-738. DOI: 10.1007/s10126-018-9844-2.
10.1007/s10126-019-09883-0	Catfish	qtl	Wang, W., Tan, S., Luo, J. et al. GWAS Analysis Indicated Importance of NF-Œ∫B Signaling Pathway in Host Resistance Against Motile Aeromonas Septicemia Disease in Catfish. Mar Biotechnol 21, 335‚Äì347 (2019). https://doi.org/10.1007/s10126-019-09883-0
10.1007/s10126-019-09941-7	Catfish	qtl	Zhang, Y., Liu, Z. & Li, H. Genomic Prediction of Columnaris Disease Resistance in Catfish. Mar Biotechnol 22, 145‚Äì151 (2020). https://doi.org/10.1007/s10126-019-09941-7
10.1007/s10126-022-10094-3	Catfish	rna seq	Jin, Y., Zhou, T., Jiang, W. et al. Allelically and Differentially Expressed Genes After Infection of Edwardsiella ictaluri in Channel Catfish as Determined by Bulk Segregant RNA-Seq. Mar Biotechnol 24, 174‚Äì189 (2022).
10.1007/s10126-022-10146-8	Catfish	gene editing	Coogan, M., Alston, V., Su, B. et al. Improved Growth and High Inheritance of Melanocortin-4 Receptor (mc4r) Mutation in CRISPR/Cas-9 Gene-Edited Channel Catfish, Ictalurus punctatus. Mar Biotechnol 24, 843‚Äì855 (2022). https://doi.org/10.1007/s10126-022-10146-8
10.1007/s10695-015-0106-1	Catfish	rna seq	Shang, M., Su, B., Lipke, E.A. et al. Spermatogonial stem cells specific marker identification in channel catfish, Ictalurus punctatus and blue catfish, I. furcatus . Fish Physiol Biochem 41, 1545‚Äì1556 (2015). https://doi.org/10.1007/s10695-015-0106-1
10.1007/s10695-024-01378-7	Catfish	microbiome	Silva, V.F., Mouri√±o, J.L.P., Martins, M.L. et al. Dietary supplementation of mineral nanoparticles for channel catfish (Ictalurus punctatus). Fish Physiol Biochem (2024). https://doi.org/10.1007/s10695-024-01378-7
10.1007/s11306-014-0767-2	Catfish	metabolomics	Allen, P.J., Wise, D., Greenway, T. et al. Using 1-D 1H and 2-D 1H J-resolved NMR metabolomics to understand the effects of anemia in channel catfish (Ictalurus punctatus). Metabolomics 11, 1131‚Äì1143 (2015). https://doi.org/10.1007/s11306-014-0767-2
10.1016/j.anifeedsci.2022.115542.	Catfish	microbiome	Ke Fan, Hui Liu, Zhuo Pei, Paul B. Brown, Yong Huang. 2023. A study of the potential effect of dietary fishmeal replacement with cricket meal (Gryllus bimaculatus) on growth performance, blood health, liver antioxidant activities, intestinal microbiota and immune-related gene expression of juvenile channel catfish. Animal Feed Science and Technology, Volume 295. https://doi.org/10.1016/j.anifeeds…
10.1016/j.aquaculture.2018.02.004.	Catfish	microbiome	Julie C. Schroeter, Brian C. Peterson, Jacob Bledsoe, Menghe Li, Brian C. Small. 2018. Targeted gene expression panels and microbiota analysis provide insight into the effects of alternative production diet formulations on channel catfish nutritional physiology. Aquaculture, Volume 489. https://doi.org/10.1016/j.aquaculture.2018.02.004.
10.1016/j.aquaculture.2018.08.073.	Catfish	microbiome	S. Abdul Razak, M.J. Griffin, C.C. Mischke, B.G. Bosworth, G.C. Waldbieser, D.J. Wise, T.L. Marsh, K.T. Scribner. Biotic and abiotic factors influencing channel catfish egg and gut microbiome dynamics during early life stages. Aquaculture, Volume 498, 2019, Pages 556-567. https://doi.org/10.1016/j.aquaculture.2018.08.073.
10.1016/j.aquaculture.2018.11.019	Catfish	microbiome	Wang E, Yuan Z, Wang K, Gao D, Liu ZJ, and Liles MR. 2019. Consumption of florfenicol-medicated feed alters the composition of the channel catfish intestinal microbiota including enriching the relative abundance of opportunistic pathogens. Aquaculture 501: 111-118.
10.1016/j.aquaculture.2018.11.051.	Catfish	microbiome	Charles M. Thurlow, Malachi A. Williams, Abel Carrias, Chao Ran, Molli Newman, Jessica Tweedie, Eric Allison, Lauren N. Jescovitch, Alan E. Wilson, Jeffery S. Terhune, Mark R. Liles. 2019. Bacillus velezensis AP193 exerts probiotic effects in channel catfish (Ictalurus punctatus) and reduces aquaculture pond eutrophication. Aquaculture, Volume 503. https://doi.org/10.1016/j.aquaculture.2018.11.05…
10.1016/j.aquaculture.2022.738290	Catfish	gene editing	Coogan, M., V. Alston, B. Su, K. Khalil, A. Elaswad, M. Khan, R. M.C. Simora, A. Johnson, D. Xing, S. Li, J. Wang, C. Lu, W. Wang, D. Hettiarachchi, T. Hasin, J. Terhune, I.A.E. Butts and R. A. Dunham. 2022. CRISPR/Cas-9 induced knockout of myostatin gene improves growth and disease resistance in channel catfish (Ictalurus punctatus). Aquaculture. 557, 738290. doi.org/10.1016/j.aquaculture.2022.7…
10.1016/j.aquaculture.2022.738531.	Catfish	gene editing	De Xing, Baofeng Su, Max Bangs, Shangjia Li, Jinhai Wang, Logan Bern, Rhoda Mae C Simora, Wenwen Wang, Xiaoli Ma, Michael Coogan, Andrew Johnson, Yi Wang, Zhenkui Qin, Rex Dunham, CRISPR/Cas9 - mediated knock-in method can improve the expression and effect of transgene in P1 generation of channel catfish (Ictalurus punctatus),CRISPR/Cas9 - mediated knock-in method can improve the expression and e…
10.1016/j.aquaculture.2024.740824.	Catfish	microbiome	Yamamoto, F., Huang, J., Suarez-Barazeta, C., Craig, S., Older, C., Richardson, B., Santana, T., Griffin, M. J., Reifers, J. G., Goodman, P., Gatlin III, D. M. 2024. Exploring the nutritional value of corn fermented protein as a replacement for soybean meal in diets for juvenile channel catfish (Ictalurus punctatus): impacts on production performance, intestinal health, and disease resistance. Aq…
10.1016/j.bbagen.2016.10.017	Catfish	qtl	Gao S, Liu S, Yao J, Li N, Yuan Z, Zhou T, Li Q, and Liu ZJ. 2017. Genomic organization and evolution of olfactory receptors and trace amine-associated receptors in channel catfish, Ictalurus punctatus. Biochimica et Biophysica Acta - General Subjects 1861 (2017): 644-651. DOI: 10.1016/j.bbagen.2016.10.017
10.1016/j.cbd.2015.01.002.	Catfish	rna seq	Luyang Sun, Shikai Liu, Lisui Bao, Yun Li, Jianbin Feng, Zhanjiang Liu. Claudin multigene family in channel catfish and their expression profiles in response to bacterial infection and hypoxia as revealed by meta-analysis of RNA-Seq datasets. Comparative Biochemistry and Physiology Part D: Genomics and Proteomics,Volume 13,2015,Pages 60-69. https://doi.org/10.1016/j.cbd.2015.01.002.
10.1016/j.cbd.2016.10.002	Catfish	qtl	Gao S, and Liu ZJ. 2017. Taste receptors and gustatory associated G proteins in channel catfish, Ictalurus punctatus. Comparative Biochemistry and Physiology, part D, Genomics and Proteomics 21: 1-9. doi.org/10.1016/j.cbd.2016.10.002
10.1016/j.cbd.2017.02.008	Catfish	RNA-seq	Tian C, Tan S, Bao L, Zeng Q, Liu S, Yang Y, Zhong X, and Liu ZJ. 2017. DExD/H-box RNA helicase genes are differentially expressed between males and females during the critical period of male sex differentiation in channel catfish. Comparative Biochemistry and Physiology part D 22: 109-119.
10.1016/j.cbd.2018.04.004	Catfish	RNA-seq	Yang Y, Wang X, Liu Y, Fu Q, Tian C, Wu C, Liu S, Gao D, Dunham R, and Liu ZJ. 2018. Transcriptome analysis reveals enrichment of genes associated with auditory system in swimbladder of channel catfish. Comparative Biochemistry and Physiology - Part D: Genomics and Proteomics 27: 30-39. https://doi.org/10.1016/j.cbd.2018.04.004
10.1016/j.cbd.2018.11.008	Catfish	transcriptomics	Tan S, Wang W, Tian C, Niu D, Zhou T, Jin Y, Yang Y, Gao D, Dunham R, and Liu ZJ. 2019. Heat stress induced alternative splicing in catfish as determined by transcriptome analysis. Comparative Biochemistry and Physiology Part D: Genomics and Proteomics 29: 166-172.
10.1016/j.cbd.2019.03.008	Catfish	RNA-seq	Tan S, Wang W, Zhou T, Yang Y, Gao D, and Liu ZJ. 2019. Polyadenylation sites and their characteristics in the genome of channel catfish (Ictalurus punctatus) as revealed by using RNA-Seq data. Comparative Biochemistry and Physiology Part D: Genomics and Proteomics 30: 248-255. https://doi.org/10.1016/j.cbd.2019.03.008
10.1016/j.cbd.2021.100921.	Catfish	microbiome	Lang Zhang, Yali Yu, Lixue Dong, Jinhua Gan, Tao Mao, Ting Liu, Xiaohui Li, Li He. 2021. Effects of moderate exercise on hepatic amino acid and fatty acid composition, liver transcriptome, and intestinal microbiota in channel catfish (Ictalurus punctatus). Comparative Biochemistry and Physiology Part D: Genomics and Proteomics, Volume 40. https://doi.org/10.1016/j.cbd.2021.100921.
10.1016/j.cbd.2021.100921.	Catfish	rna seq	Lang Zhang, Yali Yu, Lixue Dong, Jinhua Gan, Tao Mao, Ting Liu, Xiaohui Li, Li He. 2021. Effects of moderate exercise on hepatic amino acid and fatty acid composition, liver transcriptome, and intestinal microbiota in channel catfish (Ictalurus punctatus). Comparative Biochemistry and Physiology Part D: Genomics and Proteomics, Volume 40. https://doi.org/10.1016/j.cbd.2021.100921.
10.1016/j.cbd.2023.101178.	Catfish	rna seq	Luo W, Chi S, Wang J, Yu X, Tong J. Comparative transcriptomic analyses of brain-liver-muscle in channel catfish (Ictalurus punctatus) with differential growth rate. Comp Biochem Physiol Part D Genomics Proteomics. 2024 Mar;49:101178. doi: 10.1016/j.cbd.2023.101178.
10.1016/j.dci.2013.12.014.	Catfish	rna seq	Chao Li, Benjamin H. Beck, Eric Peatman, Nutritional impacts on gene expression in the surface mucosa of blue catfish (Ictalurus furcatus), Developmental & Comparative Immunology, Volume 44, Issue 1, 2014, Pages 226-234. https://doi.org/10.1016/j.dci.2013.12.014.
10.1016/j.dci.2016.10.005	Catfish	RNA-seq	Tan S, Yao J, Zhou T, and Liu ZJ. 2016. Identification, annotation and expression analysis of 29 Rho GTPase genes from channel catfish (Ictalurus punctatus) after bacterial infections. Developmental and Comparative Immunology 67: 445-451. DOI: 10.1016/j.dci.2016.10.005
10.1016/j.dci.2017.01.003	Catfish	qtl	Wang X, Liu S, Yang Y, Fu Q, Abebe A, and Liu ZJ. 2017. Identification of NF-Œ∫B related genes in channel catfish and their expression profiles in mucosal tissues after columnaris bacterial infection. Developmental and Comparative Immunology 70: 27-38.
10.1016/j.dci.2017.03.012	Catfish	RNA-seq	Fu Q, Yang Y, Li C, Zeng Q, Zhou T, Li N, Liu Y, Li Y, Wang X, Liu S, Li D, and Liu ZJ. 2017. The chemokinome superfamily: II. The 64 CC chemokines in channel catfish and their involvement in disease and hypoxia responses. Developmental and Comparative Immunology 73: 97-108.
10.1016/j.dci.2017.03.016	Catfish	qtl	Zhou T, Li N, Liu S, Jin Y, Fu Q, Gao S, Wang X, and Liu ZJ. 2017.. Developmental and Comparative Immunology 73: 119-123.
10.1016/j.dci.2017.08.012	Catfish	RNA-seq	Fu Q, Yang Y, Li C, Zeng Q, Zhou T, Li N, Liu Y, Liu S, Li D, and Liu ZJ. 2017. The CC and CXC chemokine receptors in channel catfish (Ictalurus punctatus) and their involvement in disease and hypoxia responses. Developmental and Comparative Immunology 77: 241-251.
10.1016/j.dci.2017.12.019	Catfish	RNA-seq	Jin Y, Zhou T, Li N, Liu S, Xu X, Tan S, Shi H, Yang Y, Yuan Z, Wang W, Pan Y, Gao D, Dunham R, and Liu ZJ. 2018. JAK and STAT members in channel catfish: Identification, phylogenetic analysis and expression profiling after bacterial infection. Developmental and Comparative Immunology 81: 334-341.
10.1016/j.dci.2019.03.010	Catfish	rna seq	Gao L, Yuan Z, Zhou T, Yang Y, Gao D, Dunham R, and Liu ZJ. 2019. Foxo genes in channel catfish and their response after bacterial infection. Developmental and Comparative Immunology 97: 38-44.
10.1016/j.ecoenv.2023.114609.	Catfish	rna seq	Gaixiao Qin, Xiaohui Ai, Jin Xu, Yibin Yang. Dual RNA-seq of spleens extracted from channel catfish infected with Aeromonas veronii reveals novel insights into host-pathogen interactions. Ecotoxicology and Environmental Safety. Volume 252, 2023, 114609. https://doi.org/10.1016/j.ecoenv.2023.114609.
10.1016/j.eng.2023.12.005	Catfish	gene editing	Jinhai Wang, Baofeng Su, De Xing, Timothy J. Bruce, Shangjia Li, Logan Bern, Mei Shang, Andrew Johnson, Rhoda Mae C. Simora, Michael Coogan, Darshika U. Hettiarachchi, Wenwen Wang, Tasnuba Hasin, Jacob Al-Armanazi, Cuiyu Lu, Rex A. Dunham. Generation of eco-friendly channel catfish, Ictalurus punctatus, harboring alligator cathelicidin gene with robust disease resistance by harnessing different C…
10.1016/j.envpol.2023.121911.	Catfish	rna seq	Zhang S, Duan Y, Zhong L, Liu H, Wang M, Chen X. Using comparative transcriptome analysis to identify molecular response mechanisms to salinity stress in channel catfish (Ictalurus punctatus). Environ Pollut. 2023 Sep 15;333:121911. doi: 10.1016/j.envpol.2023.121911.
10.1016/j.fsi.2012.02.004.	Catfish	rna seq	Chao Li, Yu Zhang, Ruijia Wang, Jianguo Lu, Samiran Nandi, Sriprakash Mohanty, Jeffery Terhune, Zhanjiang Liu, Eric Peatman. 2012.RNA-seq analysis of mucosal immune responses reveals signatures of intestinal barrier disruption and pathogen entry following Edwardsiella ictaluri infection in channel catfish, Ictalurus punctatus,Fish & Shellfish Immunology,Volume 32, Issue 5,Pages 816-827, https://d…
10.1016/j.fsi.2016.12.004	Catfish	RNA-seq	Fu Q, Zeng Q, Li Y, Yang Y, Li C, Zhou T, Li N, Liu S, Yao J, Jiang C, Li D, and Liu ZJ. 2017. The chemokinome superfamily in channel catfish: I. CXC subfamily and their involvement in disease defense and hypoxia responses. Fish and Shellfish Immunology 60: 380-390.
10.1016/j.fsi.2019.05.008	Catfish	RNA-seq	Tan S, Wang W, Tian C, Niu D, Zhou T, Yang Y, Gao D, and Liu ZJ. 2019. Post-transcriptional regulation through alternative splicing after infection with Flavobacterium columnare in channel catfish (Ictalurus punctatus). Fish and Shellfish Immunology 91: 188-193. DOI: https://doi.org/10.1016/j.fsi.2019.05.008
10.1016/j.fsi.2022.02.053.	Catfish	microbiome	Feng-Li Zhang, Qiang Hao, Qing-shuang Zhang, Hui-Yuan Lv, Ya-Lin Yang, Chao-Ran, Zhen Zhang, Zhi-Gang Zhou. 2022. Influences of dietary Eucommia ulmoides leaf extract on the hepatic lipid metabolism, inflammation response, intestinal antioxidant capacity, intestinal microbiota, and disease resistance of the channel catfish (Ictalurus punctatus). Fish & Shellfish Immunology, Volume 123. https://do…
10.1016/j.molimm.2013.04.014.Bradley	Catfish	rna seq	Eric Peatman, Chao Li, Brian C. Peterson, David L. Straus, Bradley D. Farmer, Benjamin H. Beck. Basal polarization of the mucosal compartment in Flavobacterium columnare susceptible and resistant channel catfish (Ictalurus punctatus), Molecular Immunology, Volume 56, Issue 4, 2013, Pages 317-327, https://doi.org/10.1016/j.molimm.2013.04.014.Bradley D. Farmer, Benjamin H. Beck,
10.1016/j.syapm.2018.04.006.	Catfish	microbiome	Francisca A. Burgos, Candis L. Ray, Covadonga R. Arias. Bacterial diversity and community structure of the intestinal microbiome of Channel Catfish (Ictalurus punctatus) during ontogenesis. Systematic and Applied Microbiology,Volume 41, Issue 5, 2018, Pages 494-505. https://doi.org/10.1016/j.syapm.2018.04.006.
10.1038/ncomms11757	Catfish	genome sequence	Liu, Z., Liu, S., Yao, J. et al. The channel catfish genome sequence provides insights into the evolution of scale formation in teleosts. Nat Commun 7, 11757 (2016). https://doi.org/10.1038/ncomms11757
10.1038/s41598-017-07223-7	Catfish	gene editing	Khalil, K., Elayat, M., Khalifa, E. et al. Generation of Myostatin Gene-Edited Channel Catfish (Ictalurus punctatus) via Zygote Injection of CRISPR/Cas9 System. Sci Rep 7, 7301 (2017). https://doi.org/10.1038/s41598-017-07223-7
10.1038/s41598-018-34738-4	Catfish	gene editing	Elaswad A, Khalil K, Ye Z, Liu ZJ, Liu S, Peatman E, Odin R, Vo K, Drescher D, Gosh K, Qin G, Bugg W, Backenstose N, and Dunham R. 2018. Effects of CRISPR/Cas9 dosage on TICAM1 and RBL gene mutation rate, embryonic development, hatchability and fry survival in channel catfish. Scientific Reports 8:16499.
10.1038/s41598-020-79409-5	Catfish	gene editing	Simora, R.M.C., Xing, D., Bangs, M.R. et al. CRISPR/Cas9-mediated knock-in of alligator cathelicidin gene in a non-coding region of channel catfish genome. Sci Rep 10, 22271 (2020). https://doi.org/10.1038/s41598-020-79409-5
10.1038/srep40347	Catfish	genotyping	Zeng, Q., Fu, Q., Li, Y. et al. Development of a 690 K SNP array in catfish and its application for genetic mapping and validation of the reference genome sequence. Sci Rep 7, 40347 (2017). https://doi.org/10.1038/srep40347
10.1073/pnas.1718603115	Catfish	RNA-seq	Zhou T, Li N, Jin Y, Zeng Q, Prabowo W, Liu Y, Tian C, Bao L, Liu S, Yuan Z, Fu Q, Gao S, Gao D, Dunham R, Shubin NH, and Liu ZJ. 2018. Chemokine C-C motif ligand 33 is a key regulator of teleost fish barbel development. Proceedings of the National Academy of Sciences 115 (22): e5018-e5027.
10.1080/15592294.2022.2086725.	Catfish	dna methylation	Wang W, Tan S, Yang Y, Zhou T, Xing D, Su B, Wang J, Li S, Shang M, Gao D, Dunham R, and Liu ZJ. 2022. Feminization of channel catfish with 17Œ≤-estradiol involves methylation and expression of a specific set of genes independent of the sex determination region. Epigenetics 17: 1820-1837. doi: 10.1080/15592294.2022.2086725.
10.1093/dnares/dsu038	Catfish	Genetic Map	Yun Li, Shikai Liu, Zhenkui Qin, Geoff Waldbieser, Ruijia Wang, Luyang Sun, Lisui Bao, Roy G. Danzmann, Rex Dunham, Zhanjiang Liu, Construction of a high-density, high-resolution genetic map and its integration with BAC-based physical map in channel catfish, DNA Research, Volume 22, Issue 1, February 2015, Pages 39‚Äì52, https://doi.org/10.1093/dnares/dsu038
10.1093/gigascience/giac070	Catfish	genome sequence	Haolong Wang, Baofeng Su, Ian A E Butts, Rex A Dunham, Xu Wang, Chromosome-level assembly and annotation of the blue catfish Ictalurus furcatus, an aquaculture species for hybrid catfish reproduction, epigenetics, and heterosis studies, GigaScience, Volume 11, 2022, giac070, https://doi.org/10.1093/gigascience/giac070
10.1095/biolreprod.116.138818	Catfish	rna seq	Qifan Zeng, Shikai Liu, Jun Yao, Yu Zhang, Zihao Yuan, Chen Jiang, Ailu Chen, Qiang Fu, Baofeng Su, Rex Dunham, Zhanjiang Liu, Transcriptome Display During Testicular Differentiation of Channel Catfish (Ictalurus punctatus) as Revealed by RNA-Seq Analysis, Biology of Reproduction, Volume 95, Issue 1, 1 July 2016, 19, 1‚Äì17, https://doi.org/10.1095/biolreprod.116.138818
10.1111/age.12372	Catfish	linkage maps	Liu, S., Li, Y., Qin, Z., Geng, X., Bao, L., Kaltenboeck, L., Kucuktas, H., Dunham, R. and Liu, Z. (2016), High-density interspecific genetic linkage mapping provides insights into genomic incompatibility between channel catfish and blue catfish. Anim Genet, 47: 81-90. https://doi.org/10.1111/age.12372
10.1111/age.12482	Catfish	qtl	Jin Y, Zhou T, Geng X, Liu S, Chen A, Yao J, et al. A genome-wide association study of heat stress-associated SNPs in catfish. Anim Genet. 2017;48:233‚Äì6. https://doi.org/10.1111/age.12482
10.1111/are.14325	Catfish	microbiome	Abdelhamed H, Ozdemir O, Waldbieser G, Perkins AD, Lawrence ML, Karsi A. Effects of florfenicol feeding on diversity and composition of the intestinal microbiota of channel catfish (Ictalurus punctatus). Aquac Res. 2019; 50: 3663‚Äì3672. https://doi.org/10.1111/are.14325
10.1111/jam.12475.	Catfish	microbiome	Larsen AM, Mohammed HH, Arias CR. Characterization of the gut microbiota of three commercially valuable warmwater fish species. J Appl Microbiol. 2014 Jun;116(6):1396-404. doi: 10.1111/jam.12475. Epub 2014 Mar 11. PMID: 24529218.
10.1111/jfd.13910.	Catfish	microbiome	Older CE, Griffin MJ, Richardson BM, Waldbieser GC, Reifers JG, Goodman PM, Ware C, Gatlin DM 3rd, Wise DJ, Yamamoto FY. Influence of probiotic and prebiotic supplementation on intestinal microbiota and resistance to Edwardsiella ictaluri infection in channel catfish (Ictalurus punctatus) following florfenicol administration. J Fish Dis. 2024 Apr;47(4):e13910. doi: 10.1111/jfd.13910.
10.1111/jfd.13997.	Catfish	microbiome	Huang J, Jordan HR, Older CE, Griffin MJ, Allen PJ, Wise DJ, Goodman PM, Reifers JG, Yamamoto FY. Lactococcus lactis MA5 is a potential autochthonous probiotic for nutrient digestibility enhancement and bacterial pathogen inhibition in hybrid catfish (Ictalurus punctatus‚Äâ√ó‚ÄâI. furcatus). J Fish Dis. 2024 Jul 7:e13997. doi: 10.1111/jfd.13997.
10.1126/sciadv.adc8786	Catfish	RNA-seq	Wang W, Yang Y, Tan S, Zhou T, Liu Y, Tian C, Bao L, Xing D, Su B, Wang J, Zhang Y, Liu S, Shi H, Gao D, Dunham R, Liu ZJ. 2022. Genomic imprinting-like monoallelic paternal expression determines sex of channel catfish. Science Advances 8: eadc8786. DOI: 10.1126/sciadv.adc8786
10.1128/mra.01125-23	Catfish	microbiome	Kittel E, Crosby T, Kocurek B, Ottesen A, Gieseker C. 2024. Microbiota of laboratory channel catfish skin mucosa and aquaria water exposed to chloramine-T trihydrate. Microbiol Resour Announc 13:e01125-23. https://doi.org/10.1128/mra.01125-23
10.1152/physiolgenomics.00007.2024.	Catfish	rna seq	Brian D. Ott, Amanda M. Hulse-Kemp, Mary V. Duke, Matt J. Griffin, Brian C. Peterson, Brian E. Scheffler, Eugene L. Torrans, and Peter J. Allen. Hypothalamic transcriptome response to simulated diel earthen pond hypoxia cycles in channel catfish (Ictalurus punctatus). Physiological Genomics 2024 56:8, 519-530. https://doi.org/10.1152/physiolgenomics.00007.2024.
10.1152/physiolgenomics.00026.2013	Catfish	rna seq	Shikai Liu, Xiuli Wang, Fanyue Sun, Jiaren Zhang, Jianbin Feng, Hong Liu, K. V. Rajendran, Luyang Sun, Yu Zhang, Yanliang Jiang, Eric Peatman, Ludmilla Kaltenboeck, Huseyin Kucuktas, and Zhanjiang Liu. RNA-Seq reveals expression signatures of genes involved in oxygen transport, protein synthesis, folding, and degradation in response to heat stress in catfish. Physiological Genomics 2013 45:12, 46…
10.1152/physiolgenomics.00089.2017	Catfish	rna seq	Yujia Yang, Qiang Fu, Yang Liu, Xiaozhu Wang, Rex Dunham, Shikai Liu, Lisui Bao, Qifan Zeng, Tao Zhou, Ning Li, Zhenkui Qin, Chen Jiang, Dongya Gao, and Zhanjiang Liu. Comparative transcriptome analysis reveals conserved branching morphogenesis related genes involved in chamber formation of catfish swimbladder. Physiological Genomics 2018 50:1, 67-76. https://doi.org/10.1152/physiolgenomics.00089…
10.1152/physiolgenomics.00125.2017	Catfish	transcriptomics	Yang Y, Fu Q, Wang X, Liu Y, Zeng Q, Li Y, Gao S, Bao L, Liu S, Gao D, Dunham R, and Liu ZJ. 2018. Comparative transcriptome analysis of the swimbladder reveals expression signatures in response to low oxygen stress in channel catfish, Ictalurus punctatus. Physiological Genomics 50:636-647. https://doi.org/10.1152/physiolgenomics.00125.2017
10.1186/1471-2164-13-595	Catfish	rna seq	Liu, S., Zhang, Y., Zhou, Z. et al. Efficient assembly and annotation of the transcriptome of catfish by RNA-Seq analysis of a doubled haploid homozygote. BMC Genomics 13, 595 (2012). https://doi.org/10.1186/1471-2164-13-595
10.1186/1471-2164-14-929	Catfish	rna seq	Wang, R., Sun, L., Bao, L. et al. Bulk segregant RNA-seq reveals expression and positional candidate genes and allele-specific expression for disease resistance against enteric septicemia of catfish. BMC Genomics 14, 929 (2013). https://doi.org/10.1186/1471-2164-14-929
10.1186/1756-0500-7-135	Catfish	array	Liu, S., Sun, L., Li, Y. et al. Development of the catfish 250K SNP array for genome-wide association studies. BMC Res Notes 7, 135 (2014). https://doi.org/10.1186/1756-0500-7-135
10.1186/1756-0500-7-135	Catfish	genotyping	Liu, S., Sun, L., Li, Y. et al. Development of the catfish 250K SNP array for genome-wide association studies. BMC Res Notes 7, 135 (2014). https://doi.org/10.1186/1756-0500-7-135
10.1186/1756-0500-7-135	Catfish	snp arrays	Liu, S., Sun, L., Li, Y. et al. Development of the catfish 250K SNP array for genome-wide association studies. BMC Res Notes 7, 135 (2014). https://doi.org/10.1186/1756-0500-7-135
10.1186/s12711-018-0435-5	Catfish	genomic selection	Garcia, A.L.S., Bosworth, B., Waldbieser, G. et al. Development of genomic predictions for harvest and carcass weight in channel catfish. Genet Sel Evol 50, 66 (2018). https://doi.org/10.1186/s12711-018-0435-5
10.1186/s12864-015-1409-4	Catfish	qtl	Geng, X., Sha, J., Liu, S. et al. A genome-wide association study in catfish reveals the presence of functional hubs of related genes within QTLs for columnaris disease resistance. BMC Genomics 16, 196 (2015). https://doi.org/10.1186/s12864-015-1409-4
10.1186/s12915-019-0627-7	Catfish	genome sequence	Bao, L., Tian, C., Liu, S. et al. The Y chromosome sequence of the channel catfish suggests novel sex determination mechanisms in teleost fish. BMC Biol 17, 6 (2019). https://doi.org/10.1186/s12915-019-0627-7
10.1186/s12915-019-0627-7	Catfish	rna seq	Bao, L., Tian, C., Liu, S. et al. The Y chromosome sequence of the channel catfish suggests novel sex determination mechanisms in teleost fish. BMC Biol 17, 6 (2019). https://doi.org/10.1186/s12915-019-0627-7
10.1186/s12915-023-01556-8	Catfish	genome sequence	Waldbieser, G.C., Liu, S., Yuan, Z. et al. Reference genomes of channel catfish and blue catfish reveal multiple pericentric chromosome inversions. BMC Biol 21, 67 (2023). https://doi.org/10.1186/s12915-023-01556-8
10.1186/s13567-015-0215-y	Catfish	microbiome	Mohammed, H.H., Arias, C.R. Potassium permanganate elicits a shift of the external fish microbiome and increases host susceptibility to columnaris disease. Vet Res 46, 82 (2015). https://doi.org/10.1186/s13567-015-0215-y
10.1186/s13742-016-0142-5	Catfish	genome sequence	Xiaohui Chen, Liqiang Zhong, Chao Bian, Pao Xu, Ying Qiu, Xinxin You, Shiyong Zhang, Yu Huang, Jia Li, Minghua Wang, Qin Qin, Xiaohua Zhu, Chao Peng, Alex Wong, Zhifei Zhu, Min Wang, Ruobo Gu, Junmin Xu, Qiong Shi, Wenji Bian, High-quality genome assembly of channel catfish, Ictalurus punctatus, GigaScience, Volume 5, Issue 1, December 2016, s13742‚Äì016‚Äì0142‚Äì5, https://doi.org/10.1186/s13742…
10.1371/journal.pone.0054174.	Catfish	micro-rnas	Xu Z, Chen J, Li X, Ge J, Pan J, Xu X. Identification and characterization of microRNAs in channel catfish (Ictalurus punctatus) by using Solexa sequencing technology. PLoS One. 2013;8(1):e54174. doi: 10.1371/journal.pone.0054174. Epub 2013 Jan 16. PMID: 23342099; PMCID: PMC3546936.
10.1371/journal.pone.0068452	Catfish	rna seq	Sun F, Liu S, Gao X, Jiang Y, Perera D, Wang X, et al. (2013) Male-Biased Genes in Catfish as Revealed by RNA-Seq Analysis of the Testis Transcriptome. PLoS ONE 8(7): e68452. https://doi.org/10.1371/journal.pone.0068452
10.1371/journal.pone.0109666	Catfish	qtl	Sun L, Liu S, Wang R, Jiang Y, Zhang Y, Zhang J, et al. (2014) Identification and Analysis of Genome-Wide SNPs Provide Insight into Signatures of Selection and Domestication in Channel Catfish (Ictalurus punctatus). PLoS ONE 9(10): e109666. https://doi.org/10.1371/journal.pone.0109666
10.1371/journal.pone.0166379	Catfish	microbiome	Bledsoe JW, Peterson BC, Swanson KS, Small BC (2016) Ontogenetic Characterization of the Intestinal Microbiota of Channel Catfish through 16S rRNA Gene Sequencing Reveals Insights on Temporal Shifts and the Influence of Environmental Microbes. PLoS ONE 11(11): e0166379. https://doi.org/10.1371/journal.pone.0166379
10.1371/journal.pone.0197371	Catfish	genome sequence	Yuan Z, Zhou T, Tian C, Bao L, Liu S, Shi H, Yang Y, Gao D, Dunham R, Waldbieser G, and Liu ZJ. 2018. The annotation of repetitive elements in the genome of channel catfish (Ictalurus punctatus). PLoS One 13: e0197371. https://doi.org/10.1371/journal.pone.0197371
10.1534/g3.112.003962	Catfish	linkage maps	Parichart Ninwichian, Eric Peatman, Hong Liu, Huseyin Kucuktas, Benjaporn Somridhivej, Shikai Liu, Ping Li, Yanliang Jiang, Zhenxia Sha, Ludmilla Kaltenboeck, Jason W Abernathy, Wenqi Wang, Fei Chen, Yoona Lee, Lilian Wong, Shaolin Wang, Jianguo Lu, Zhanjiang Liu, Second-Generation Genetic Linkage Map of Catfish and Its Integration with the BAC-Based Physical Map, G3 Genes|Genomes|Genetics, Volum…
10.1534/g3.116.032201	Catfish	qtl	Xin Geng, Shikai Liu, Jun Yao, Lisui Bao, Jiaren Zhang, Chao Li, Ruijia Wang, Jin Sha, Peng Zeng, Degui Zhi, Zhanjiang Liu, A Genome-Wide Association Study Identifies Multiple Regions Associated with Head Size in Catfish, G3 Genes|Genomes|Genetics, Volume 6, Issue 10, 1 October 2016, Pages 3389‚Äì3398, https://doi.org/10.1534/g3.116.032201
10.2527/jas.2013-7191	Catfish	qtl	A. M. Hutson, Z. Liu, H. Kucuktas, G. Umali-Maceina, B. Su, R. A. Dunham, Quantitative trait loci map for growth and morphometric traits using a channel catfish √ó blue catfish interspecific hybrid system, Journal of Animal Science, Volume 92, Issue 5, May 2014, Pages 1850‚Äì1865, https://doi.org/10.2527/jas.2013-7191
10.3389/fgene.2019.00251.	Catfish	linkage maps	Zhang S, Zhang X, Chen X, Xu T, Wang M, Qin Q, Zhong L, Jiang H, Zhu X, Liu H, Shao J, Zhu Z, Shi Q, Bian W, You X. Construction of a High-Density Linkage Map and QTL Fine Mapping for Growth- and Sex-Related Traits in Channel Catfish (Ictalurus punctatus). Front Genet. 2019 Mar 26;10:251. doi: 10.3389/fgene.2019.00251. PMID: 30984241; PMCID: PMC6448050.
10.3389/fgene.2020.608325	Catfish	rna seq	Ma Xiaoli, Shang Mei, Su Baofeng, Wiley Anne, Bangs Max, Alston Veronica, Simora Rhoda Mae, Nguyen Mai Thi, Backenstose Nathan J. C., Moss Anthony G., Duong Thuy-Yen, Wang Xu, Dunham Rex A. Comparative Transcriptome Analysis During the Seven Developmental Stages of Channel Catfish (Ictalurus punctatus) and Tra Catfish (Pangasianodon hypophthalmus) Provides Novel Insights for Terrestrial Adaptatio…
10.3389/fgene.2022.994471	Catfish	dna methylation	Liu ZJ, Zhou T, Gao D. 2022. Epigenetic regulation of growth, reproduction, disease resistance and stress responses in aquaculture. Frontiers in Genetics 13: 994471. Doi:10.3389/fgene.2022.994471
10.3389/fimmu.2021.775708	Catfish	rna seq	Yang Yibin, Zhu Xia, Zhang Haixin, Chen Yuhua, Song Yi, Ai Xiaohui. Dual RNA-Seq of Trunk Kidneys Extracted From Channel Catfish Infected With Yersinia ruckeri Reveals Novel Insights Into Host-Pathogen Interactions. Frontiers in Immunology, Vol12, 2021, DOI=10.3389/fimmu.2021.775708
10.3389/fimmu.2022.916100	Catfish	rna seq	Yang Yibin, Zhu Xia, Huang Ying, Zhang Hongyu, Liu Yongtao, Xu Ning, Fu Guihong, Ai Xiaohui. RNA-Seq and 16S rRNA Analysis Revealed the Effect of Deltamethrin on Channel Catfish in the Early Stage of Acute Exposure. Frontiers in Immunology, Vol13, 2022, DOI=10.3389/fimmu.2022.916100
10.3389/fimmu.2022.916100.	Catfish	microbiome	Yang Yibin , Zhu Xia , Huang Ying , Zhang Hongyu , Liu Yongtao , Xu Ning , Fu Guihong , Ai Xiaohui. 2022. RNA-Seq and 16S rRNA Analysis Revealed the Effect of Deltamethrin on Channel Catfish in the Early Stage of Acute Exposure. Frontiers in Immunology, 13. 10.3389/fimmu.2022.916100.
10.3389/fimmu.2022.989075	Catfish	atac-seq	Jiang Hucheng, Sun Mengling, Zhao Yanhua, Liu Guoxing, Zhong Liqiang, Xue Hui, Chen Xiaohui, Zheng You, Wang Minghua. The early function of cortisol in liver during Aeromonas hydrophila infection: Dynamics of the transcriptome and accessible chromatin landscapes. Frontiers in Immunology. Vol13, 2022. DOI=10.3389/fimmu.2022.989075
10.3389/fmicb.2018.01073	Catfish	microbiome	Bledsoe Jacob W., Waldbieser Geoffrey C., Swanson Kelly S., Peterson Brian C., Small Brian C. Comparison of Channel Catfish and Blue Catfish Gut Microbiota Assemblages Shows Minimal Effects of Host Genetics on Microbial Structure and Inferred Function. Frontiers in Microbiology. Vol9, 2018. DOI=10.3389/fmicb.2018.01073
10.3389/fphys.2018.01113	Catfish	RNA-seq	Zhou T, Yuan Z, Tan Suxu, Jin Yulin, Yang Yujia, Shi H, Wang W, Niu D, Gao L, Jiang W, Gao D, and Liu ZJ. 2018. A review of molecular responses of catfish to bacterial diseases and abiotic stresses. Frontiers in Physiology 9:1113. |https://doi.org/10.3389/fphys.2018.01113
10.3389/fphys.2023.1330368.	Catfish	rna seq	Sankappa NM, Lange MD, Yildirim-Aksoy M, Eljack R, Kucuktas H, Beck BH, Abernathy JW. Transcriptome analysis and immune gene expression of channel catfish (Ictalurus punctatus) fed diets with inclusion of frass from black soldier fly larvae. Front Physiol. 2024 Jan 9;14:1330368. doi: 10.3389/fphys.2023.1330368.
10.3390/ani9121005	Catfish	microbiome	Zhang, H.; Wang, H.; Hu, K.; Jiao, L.; Zhao, M.; Yang, X.; Xia, L. Effect of Dietary Supplementation of Lactobacillus Casei YYL3 and L. Plantarum YYL5 on Growth, Immune Response and Intestinal Microbiota in Channel Catfish. Animals 2019, 9, 1005. https://doi.org/10.3390/ani9121005
10.3390/biology11010117	Catfish	rna seq	Wang, H.; Bruce, T.J.; Su, B.; Li, S.; Dunham, R.A.; Wang, X. Environment-Dependent Heterosis and Transgressive Gene Expression in Reciprocal Hybrids between the Channel Catfish Ictalurus punctatus and the Blue Catfish Ictalurus furcatus. Biology 2022, 11, 117. https://doi.org/10.3390/biology11010117
10.3390/biology11050649.	Catfish	gene editing	Qin, G., Z. Qin, C. Lu, Z. Ye, A. Elaswad, M. Bangs, H. Li, Y. Zhang, Y. Huang, H. Shi, K. Gosh, N. Y. Abass, K. Vo, R. Odin, W. Bugg, N. J.C. Backenstose, D. Drescher, Z. Taylor, T. Braden, B. Su and R. A. Dunham. 2022. Gene editing of the catfish gonadotropin-releasing hormone gene and hormone therapy to control the reproduction in channel catfish, Ictalurus punctatus. Biology. 11, 649. doi.org…
10.3390/biology12030392	Catfish	gene editing	Qin, G., Z. Qin, C. Lu, Z. Ye, A. Elaswad, Y. Jin, M. G. Q. Khan, B. Su and R. A Dunham. 2023. Gene editing of the follicle-stimulating hormone gene to sterilize channel catfish, Ictalurus punctatus, using a modified transcription activator-like effector nuclease technology with electroporation. Biology 12, doi: 10.3390/biology12030392
10.3390/fishes8020116	Catfish	gene editing	Khalil, K.; Elaswad, A.; Abdelrahman, H.; Michel, M.; Chen, W.; Liu, S.; Odin, R.; Ye, Z.; Drescher, D.; Vo, K.; et al. Editing the Melanocortin-4 Receptor Gene in Channel Catfish Using the CRISPR-Cas9 System. Fishes 2023, 8, 116. https://doi.org/10.3390/fishes8020116
10.3390/ijms23105471	Catfish	dna methylation	Yang, Y.; Zhou, T.; Liu, Y.; Tian, C.; Bao, L.; Wang, W.; Zhang, Y.; Liu, S.; Shi, H.; Tan, S.; et al. Identification of an Epigenetically Marked Locus within the Sex Determination Region of Channel Catfish. Int. J. Mol. Sci. 2022, 23, 5471. https://doi.org/10.3390/ijms23105471
10.3390/ijms23147618	Catfish	rna seq	Wang, H.; Montague, H.R.; Hess, H.N.; Zhang, Y.; Aguilar, G.L.; Dunham, R.A.; Butts, I.A.E.; Wang, X. Transcriptome Analysis Reveals Key Gene Expression Changes in Blue Catfish Sperm in Response to Cryopreservation. Int. J. Mol. Sci. 2022, 23, 7618. https://doi.org/10.3390/ijms23147618
10.3390/pathogens11101140	Catfish	chip-seq	Petrie-Hanson, L.; Peterman, A.E. Trained Immunity Provides Long-Term Protection against Bacterial Infections in Channel Catfish. Pathogens 2022, 11, 1140. https://doi.org/10.3390/pathogens11101140
10.3390/vetsci9120701	Catfish	microbiome	Nguyen, K.Q.; Bruce, T.J.; Afe, O.E.; Liles, M.R.; Beck, B.H.; Davis, D.A. Growth Performance, Survival, Blood Chemistry, and Immune Gene Expression of Channel Catfish (Ictalurus punctatus) Fed Probiotic-Supplemented Diets. Vet. Sci. 2022, 9, 701. https://doi.org/10.3390/vetsci9120701
Pers_comm	Catfish - Blue	genetic map	Zhanjiang (John) Liu, personal communication
10.1007/s00248-018-01312-4	Eastern oyster	microbiome	Murphy, A.E., Kolkmeyer, R., Song, B. et al. Bioreactivity and Microbiome of Biodeposits from Filter-Feeding Bivalves. Microb Ecol 77, 343‚Äì357 (2019). https://doi.org/10.1007/s00248-018-01312-4
10.1007/s10126-013-9526-z	Eastern oyster	RNA-seq	Zhang, L., Li, L., Zhu, Y., Zhang, G. and Guo, X., 2014. Transcriptome analysis reveals a rich gene set related to innate immunity in the Eastern oyster (Crassostrea virginica).¬†Marine biotechnology,¬†16, pp.17-33. https://doi.org/10.1007/s10126-013-9526-z
10.1007/s10126-018-9803-y	Eastern oyster	arrays	Thongda, W., Zhao, H., Zhang, D., Jescovitch, L.N., Liu, M., Guo, X., Schrandt, M., Powers, S.P. and Peatman, E., 2018. Development of SNP panels as a new tool to assess the genetic diversity, population structure, and parentage analysis of the eastern oyster (Crassostrea virginica).¬†Marine biotechnology,¬†20, pp.385-395. https://doi.org/10.1007/s10126-018-9803-y
10.1007/s10126-021-10088-7	Eastern oyster	RNA-seq	Zeng, D. and Guo, X., 2022. Mantle transcriptome provides insights into biomineralization and growth regulation in the eastern oyster (Crassostrea virginica).¬†Marine biotechnology,¬†24(1), pp.82-96. https://doi.org/10.1007/s10126-021-10088-7
10.1007/s10126-022-10191-3	Eastern oyster	genotyping	Guo, X., Puritz, J.B., Wang, Z., Proestou, D., Allen Jr, S., Small, J., Verbyla, K., Zhao, H., Haggard, J., Chriss, N. and Zeng, D., 2023. Development and evaluation of high-density SNP arrays for the Eastern oyster Crassostrea virginica. Marine Biotechnology, 25(1), pp.174-191. https://doi.org/10.1007/s10126-022-10191-3
10.1007/s10126-023-10255-y	Eastern oyster	RNA-seq	Schwaner, C., Farhat, S., Boutet, I., Tanguy, A., Barbosa, M., Grouzdev, D., Pales Espinosa, E. and Allam, B., 2023. Combination of RNAseq and RADseq to Identify Physiological and Adaptive Responses to Acidification in the Eastern Oyster (Crassostrea virginica).¬†Marine Biotechnology,¬†25(6), pp.997-1019. https://doi.org/10.1007/s10126-023-10255-y
10.1016/j.aquaculture.2005.10.016	Eastern oyster	causal genes	Yu, Z. and Guo, X., 2006. Identification and mapping of disease-resistance QTLs in the eastern oyster, Crassostrea virginica Gmelin.¬†Aquaculture,¬†254(1-4), pp.160-170. https://doi.org/10.1016/j.aquaculture.2005.10.016
10.1016/j.aquaculture.2005.10.016	Eastern oyster	genomic selection	Yu, Z. and Guo, X., 2006. Identification and mapping of disease-resistance QTLs in the eastern oyster, Crassostrea virginica Gmelin. Aquaculture, 254(1-4), pp.160-170, https://doi.org/10.1016/j.aquaculture.2005.10.016
10.1016/j.aquaculture.2005.10.016	Eastern oyster	qtl	Yu, Z. and Guo, X., 2006. Identification and mapping of disease-resistance QTLs in the eastern oyster, Crassostrea virginica Gmelin. Aquaculture, 254(1-4), pp.160-170, https://doi.org/10.1016/j.aquaculture.2005.10.016
10.1016/j.aquaculture.2005.10.016	Eastern oyster	qtl	Yu, Z. and Guo, X., 2006. Identification and mapping of disease-resistance QTLs in the eastern oyster, Crassostrea virginica Gmelin. Aquaculture, 254(1-4), pp.160-170, https://doi.org/10.1016/j.aquaculture.2005.10.016
10.1016/j.aquaculture.2020.735955.	Eastern oyster	microbiome	Ann Arfken, Bongkeun Song, Standish K. Allen, Ryan B. Carnegie. 2021. Comparing larval microbiomes of the eastern oyster (Crassostrea virginica) raised in different hatcheries. Aquaculture, Volume 531. https://doi.org/10.1016/j.aquaculture.2020.735955.
10.1016/j.aquaculture.2021.736831	Eastern oyster	proteomics	Sullivan, M.E. and Proestou, D.A., 2021. Survival and transcriptomic responses to different Perkinsus marinus exposure methods in an eastern oyster family. Aquaculture,542, p.736831. https://doi.org/10.1016/j.aquaculture.2021.736831
10.1016/j.aquaculture.2021.736831	Eastern oyster	RNA-seq	Sullivan, M.E. and Proestou, D.A., 2021. Survival and transcriptomic responses to different Perkinsus marinus exposure methods in an eastern oyster family. Aquaculture,542, p.736831. https://doi.org/10.1016/j.aquaculture.2021.736831
10.1016/j.aquaculture.2021.736831	Eastern oyster	transcriptomics	Sullivan, M.E. and Proestou, D.A., 2021. Survival and transcriptomic responses to different Perkinsus marinus exposure methods in an eastern oyster family. Aquaculture,542, p.736831. https://doi.org/10.1016/j.aquaculture.2021.736831
10.1016/j.aquaculture.2021.736923	Eastern oyster	dna methylation	Arredondo-Espinoza Roberto, Ibarra Ana M., Roberts B. Steven, Sicard-Gonzalez Maria Teresa, Escobedo-Fregoso Cristina (2021) Differentially methylated gene regions between resistant and susceptible heat-phenotypes of the Pacific oyster Crassostrea gigas Aquaculture Vol 543. doi:10.1016/j.aquaculture.2021.736923
10.1016/j.aquaculture.2022.738844	Eastern oyster	genomic selection	Delomas, T.A., Hollenbeck, C.M., Matt, J.L. and Thompson, N.F., 2023. Evaluating cost-effective genotyping strategies for genomic selection in oysters. Aquaculture, 562, p.738844. https://doi.org/10.1016/j.aquaculture.2022.738844
10.1016/j.aquaculture.2024.740624.	Eastern oyster	microbiome	Evelyn Takyi, Rebecca J. Stevick, Erin M. Witkop, Lauren Gregg, Amanda Chesler-Poole, Jessica Moss Small, Meredith M. White, Robbie Hudson, Cem Giray, David C. Rowley, David R. Nelson, Marta Gomez-Chiarri,_x000D_ Probiotic treatment modulates the bacterial microbiome of larval eastern oysters, Crassostrea virginica, in hatcheries. 2024. Aquaculture, Volume 583. https://doi.org/10.1016/j.aquacultu…
10.1016/j.aquaculture.2024.740779	Eastern oyster	genomic selection	Delomas, T.A., Hollenbeck, C.M., Matt, J.L. and Thompson, N.F., 2024. Microhaplotypes generate higher breeding value accuracy compared to SNPs for imputation-based breeding strategies. Aquaculture, 586, p.740779. https://doi.org/10.1016/j.aquaculture.2024.740779
10.1016/j.aquatox.2017.03.006	Eastern oyster	dna methylation	Gonzalez-Romero, R., Suarez-Ulloa, V., Rodriguez-Casariego, J., Garcia-Souto, D., Diaz, G., Smith, A., Pasantes, J.J., Rand, G. and Eirin-Lopez, J.M., 2017. Effects of Florida Red Tides on histone variant expression and DNA methylation in the Eastern oyster Crassostrea virginica.¬†Aquatic Toxicology,¬†186, pp.196-204. https://doi.org/10.1016/j.aquatox.2017.03.006
10.1016/j.fsi.2012.05.028	Eastern oyster	causal genes	He, Y., Yu, H., Bao, Z., Zhang, Q. and Guo, X., 2012. Mutation in promoter region of a serine protease inhibitor confers Perkinsus marinus resistance in the eastern oyster (Crassostrea virginica).¬†Fish & shellfish immunology,¬†33(2), pp.411-417. https://doi.org/10.1016/j.fsi.2012.05.028
10.1016/j.fsi.2015.05.004	Eastern oyster	proteomics	Gomez-Chiarri, Marta; Warren, Wesley C; Guo, Ximing; Proestou, Dina; 2015. Developing tools for the study of molluscan immunity: the sequencing of the genome of the eastern oyster, Crassostrea virginica. Fish & shellfish immunology 46, 1 45326. https://doi.org/10.1016/j.fsi.2015.05.004
10.1016/j.fsi.2015.05.004	Eastern oyster	transcriptomics	Gomez-Chiarri, Marta; Warren, Wesley C; Guo, Ximing; Proestou, Dina; 2015. Developing tools for the study of molluscan immunity: the sequencing of the genome of the eastern oyster, Crassostrea virginica. Fish & shellfish immunology 46, 1 45326. https://doi.org/10.1016/j.fsi.2015.05.004
10.1016/j.fsi.2019.12.001	Eastern oyster	proteomics	Proestou, Dina A; Sullivan, Mary E; 2020. Variation in global transcriptomic response to Perkinsus marinus infection among eastern oyster families highlights potential mechanisms of disease resistance. Fish & shellfish immunology 96, 141-151. https://doi.org/10.1016/j.fsi.2019.12.001
10.1016/j.fsi.2019.12.001	Eastern oyster	RNA-seq	Proestou, D.A. and Sullivan, M.E., 2020. Variation in global transcriptomic response to Perkinsus marinus infection among eastern oyster families highlights potential mechanisms of disease resistance.¬†Fish & shellfish immunology,¬†96, pp.141-151. https://doi.org/10.1016/j.fsi.2019.12.001
10.1016/j.fsi.2019.12.001	Eastern oyster	transcriptomics	Proestou, Dina A; Sullivan, Mary E; 2020. Variation in global transcriptomic response to Perkinsus marinus infection among eastern oyster families highlights potential mechanisms of disease resistance. Fish & shellfish immunology 96, 141-151. https://doi.org/10.1016/j.fsi.2019.12.001
10.1016/j.fsi.2024.109366	Eastern oyster	proteomics	Schwaner, Caroline; Barbosa, Michelle; Haley, John; Espinosa, Emmanuelle Pales; Allam, Bassem; 2024. Transcriptomics, proteomics, and physiological assays reveal immunosuppression in the eastern oyster Crassostrea virginica exposed to acidification stress. Fish & Shellfish Immunology 146, 109366.
10.1016/j.fsi.2024.109366	Eastern oyster	transcriptomics	Schwaner, Caroline; Barbosa, Michelle; Haley, John; Espinosa, Emmanuelle Pales; Allam, Bassem; 2024. Transcriptomics, proteomics, and physiological assays reveal immunosuppression in the eastern oyster Crassostrea virginica exposed to acidification stress. Fish & Shellfish Immunology 146, 109366.
10.1016/j.isci.2024.110193.	Eastern oyster	metagenomics	Ashish Pathak, Mario Marquez, Paul Stothard, Christian Chukwujindu, Jian-Qiang Su, Yanyan Zhou, Xin-Yuan Zhou, Charles H. Jagoe, Ashvini Chauhan. 2024. A seasonal study on the microbiomes of Diploid vs. Triploid eastern oysters and their denitrification potential. iScience, Volume 27, Issue 7. https://doi.org/10.1016/j.isci.2024.110193.
10.1016/j.jprot.2015.11.018	Eastern oyster	proteomics	Espinosa, Emmanuelle Pales; Koller, Antonius; Allam, Bassem; 2016. Proteomic characterization of mucosal secretions in the eastern oyster, Crassostrea virginica. Journal of proteomics 132, 63-76.
10.1016/j.jprot.2015.11.018	Eastern oyster	transcriptomics	Espinosa, Emmanuelle Pales; Koller, Antonius; Allam, Bassem; 2016. Proteomic characterization of mucosal secretions in the eastern oyster, Crassostrea virginica. Journal of proteomics 132, 63-76.
10.1016/j.marenvres.2018.04.018.	Eastern oyster	microbiome	Bushra Khan, Sandra M. Clinton, Timothy J. Hamp, James D. Oliver, Amy H. Ringwood. 2018. Potential impacts of hypoxia and a warming ocean on oyster microbiomes. Marine Environmental Research, Volume 139. https://doi.org/10.1016/j.marenvres.2018.04.018.
10.1038/s41598-021-00590-2	Eastern oyster	microbiome	Scanes, E., Parker, L.M., Seymour, J.R. et al. Microbiomes of an oyster are shaped by metabolism and environment. Sci Rep 11, 21112 (2021). https://doi.org/10.1038/s41598-021-00590-2
10.1093/g3journal/jkab368	Eastern oyster	genomic selection	McCarty, A.J., Allen Jr, S.K. and Plough, L.V., 2022. Genome-wide analysis of acute low salinity tolerance in the eastern oyster Crassostrea virginica and potential of genomic selection for trait improvement. G3, 12(1), p.jkab368, https://doi.org/10.1093/g3journal/jkab368
10.1093/g3journal/jkab368	Eastern oyster	qtl	McCarty, A.J., Allen Jr, S.K. and Plough, L.V., 2022. Genome-wide analysis of acute low salinity tolerance in the eastern oyster Crassostrea virginica and potential of genomic selection for trait improvement.¬†G3,¬†12(1), p.jkab368. https://doi.org/10.1093/g3journal/jkab368
10.1093/g3journal/jkad071	Eastern oyster	arrays	Xuereb, A., Nahuelpi, R.M., Normandeau, E., Babin, C., Laporte, M., Mallet, A., Y√°√±ez, J.M., Mallet, M. and Bernatchez, L., 2023. Design and validation of a high-density single nucleotide polymorphism array for the Eastern oyster (Crassostrea virginica).¬†G3: Genes, Genomes, Genetics,¬†13(6), p.jkad071. https://doi.org/10.1093/g3journal/jkad071
10.1101/2024.04.04.588108	Eastern oyster	dna methylation	Yaamini R. Venkataraman, Ariana S. Huffmyer, Samuel J. White, Alan Downey-Wall, JillAshey, Danielle M. Becker, Zachary Bengtsson, Hollie M. Putnam, Emma Strand, Javier A. Rodríguez-Casariego, Shelly A. Wanamaker, Kathleen E. Lotterhos, Steven B. Roberts. 2024. DNA methylation correlates with transcriptional noise in response to elevated pCO2 in the eastern oyster (_Crassostrea virginica_) bioRxiv…
10.1101/2024.04.04.588108	Eastern oyster	RNA-seq	Yaamini R. Venkataraman, Ariana S. Huffmyer, Samuel J. White, Alan Downey-Wall, JillAshey, Danielle M. Becker, Zachary Bengtsson, Hollie M. Putnam, Emma Strand, Javier A. Rodríguez-Casariego, Shelly A. Wanamaker, Kathleen E. Lotterhos, Steven B. Roberts. 2024. DNA methylation correlates with transcriptional noise in response to elevated pCO2 in the eastern oyster (_Crassostrea virginica_) bioRxiv…
10.1111/1365-2656.13645	Eastern oyster	dna methylation	Johnson, Kevin M; Sirovy, Kyle A; Kelly, Morgan W; 2022. Differential DNA methylation across environments has no effect on gene expression in the eastern oyster.. Journal of Animal Ecology 91, 6 .
10.1111/1365-2656.13645	Eastern oyster	proteomics	Johnson, Kevin M; Sirovy, Kyle A; Kelly, Morgan W; 2022. Differential DNA methylation across environments has no effect on gene expression in the eastern oyster.. Journal of Animal Ecology 91, 6 .
10.1111/1365-2656.13645	Eastern oyster	transcriptomics	Johnson, Kevin M; Sirovy, Kyle A; Kelly, Morgan W; 2022. Differential DNA methylation across environments has no effect on gene expression in the eastern oyster.. Journal of Animal Ecology 91, 6 .
10.1111/1755-0998.13801	Eastern oyster	genetic map	Puritz, J.B., Guo, X., Hare, M., He, Y., Hillier, L.W., Jin, S., Liu, M., Lotterhos, K.E., Minx, P., Modak, T. and Proestou, D., 2022. A second unveiling: Haplotig masking of the eastern oyster genome improves population‚Äêlevel inference. Molecular Ecology Resources. https://doi.org/10.1111/1755-0998.13801
10.1111/1755-0998.13801	Eastern oyster	genome	Puritz, J.B., Guo, X., Hare, M., He, Y., Hillier, L.W., Jin, S., Liu, M., Lotterhos, K.E., Minx, P., Modak, T. and Proestou, D., 2022. A second unveiling: Haplotig masking of the eastern oyster genome improves population‚Äêlevel inference. Molecular Ecology Resources. https://doi.org/10.1111/1755-0998.13801
10.1111/eva.12912	Eastern oyster	dna methylation	Johnson, K.M., and Kelly, M.W. 2020. Population epigenetic divergence exceeds genetic divergence in the Eastern oyster Crassostrea virginica in the Northern Gulf of Mexico. Evolutionary Applications, 13 (5), 945-959	10.1111/eva.12912	Eastern oyster	dna methylation	Johnson, K.M., and Kelly, M.W. 2020. Population epigenetic divergence exceeds genetic divergence in the Eastern oyster Crassostrea virginica in the Northern Gulf of Mexico. Evolutionary Applications, 13 (5), 945-959	10.1111/eva.12912	Eastern oyster	dna methylation	Johnson, K.M., and Kelly, M.W. 2020. Population epigenetic divergence exceeds genetic divergence in the Eastern oyster Crassostrea virginica in the Northern Gulf of Mexico. Evolutionary Applications, 13 (5), 945-959	10.1111/eva.12912	Eastern oyster	dna methylation	Johnson, K.M., and Kelly, M.W. 2020. Population epigenetic divergence exceeds genetic divergence in the Eastern oyster Crassostrea virginica in the Northern Gulf of Mexico. Evolutionary Applications, 13 (5), 945-959	10.1111/eva.12912	Eastern oyster	dna methylation	Johnson, K.M., and Kelly, M.W. 2020. Population epigenetic divergence exceeds genetic divergence in the Eastern oyster Crassostrea virginica in the Northern Gulf of Mexico. Evolutionary Applications, 13 (5), 945-959	10.1111/eva.12912	Eastern oyster	dna methylation	Johnson, K.M., and Kelly, M.W. 2020. Population epigenetic divergence exceeds genetic divergence in the Eastern oyster Crassostrea virginica in the Northern Gulf of Mexico. Evolutionary Applications, 13 (5), 945-959	10.1111/eva.12912	Eastern oyster	dna methylation	Johnson, K.M., and Kelly, M.W. 2020. Population epigenetic divergence exceeds genetic divergence in the Eastern oyster Crassostrea virginica in the Northern Gulf of Mexico. Evolutionary Applications, 13 (5), 945-959	10.1111/eva.12912	Eastern oyster	dna methylation	Johnson, K.M., and Kelly, M.W. 2020. Population epigenetic divergence exceeds genetic divergence in the Eastern oyster Crassostrea virginica in the Northern Gulf of Mexico. Evolutionary Applications, 13 (5), 945-959	10.1111/eva.12912	Eastern oyster	dna methylation	Johnson, K.M., and Kelly, M.W. 2020. Population epigenetic divergence exceeds genetic divergence in the Eastern oyster Crassostrea virginica in the Northern Gulf of Mexico. Evolutionary Applications, 13 (5), 945-959	10.1111/eva.12912	Eastern oyster	dna methylation	Johnson, K.M., and Kelly, M.W. 2020. Population epigenetic divergence exceeds genetic divergence in the Eastern oyster Crassostrea virginica in the Northern Gulf of Mexico. Evolutionary Applications, 13 (5), 945-959	10.1111/eva.12912	Eastern oyster	dna methylation	Johnson, K.M., and Kelly, M.W. 2020. Population epigenetic divergence exceeds genetic divergence in the Eastern oyster Crassostrea virginica in the Northern Gulf of Mexico. Evolutionary Applications, 13 (5), 945-959	10.1111/eva.12912	Eastern oyster	dna methylation	Johnson, K.M., and Kelly, M.W. 2020. Population epigenetic divergence exceeds genetic divergence in the Eastern oyster Crassostrea virginica in the Northern Gulf of Mexico. Evolutionary Applications, 13 (5), 945-959	10.1111/eva.12912	Eastern oyster
10.1111/eva.12912	Eastern oyster	genetic	Johnson, K.M., and Kelly, M.W. 2020. Population epigenetic divergence exceeds genetic divergence in the Eastern oyster Crassostrea virginica in the Northern Gulf of Mexico. Evolutionary Applications, 13 (5), 945-959
10.1111/eva.13370	Eastern oyster	proteomics	Zhang, Ziyan; Li, Ao; She, Zhicai; Wang, Xuegang; Jia, Zhen; Wang, Wei; Zhang, Guofan; Li, Li; 2023. Adaptive divergence and underlying mechanisms in response to salinity gradients between two Crassostrea oysters revealed by phenotypic and transcriptomic analyses. Evolutionary Applications 16, 2 234-249. https://doi.org/10.1111/eva.13370
10.1111/eva.13370	Eastern oyster	transcriptomics	Zhang, Ziyan; Li, Ao; She, Zhicai; Wang, Xuegang; Jia, Zhen; Wang, Wei; Zhang, Guofan; Li, Li; 2023. Adaptive divergence and underlying mechanisms in response to salinity gradients between two Crassostrea oysters revealed by phenotypic and transcriptomic analyses. Evolutionary Applications 16, 2 234-249. https://doi.org/10.1111/eva.13370
10.1111/ivb.12418	Eastern oyster	RNA-seq	Proestou, D.A., Delomas, T.A., Sullivan, M.E. and Markey Lundgren, K., 2024. Sex‚Äêspecific gene expression in eastern oyster, Crassostrea virginica, gonad and mantle tissues.¬†Invertebrate Biology,¬†143(1), p.e12418. https://doi-org.uri.idm.oclc.org/10.1111/ivb.12418
10.1111/j.1365-294X.2011.05018.x	Eastern oyster	proteomics	Chapman, Robert W; Mancia, Annalaura; Beal, Marion; Veloso, Artur; Rathburn, Charles; Blair, Anne; Sanger, Denise; Holland, AF; Warr, Gregory W; Didonato, GUY; 2009. A transcriptomic analysis of land‚Äêuse impacts on the oyster, Crassostrea virginica, in the South Atlantic bight. Molecular Ecology 18, 11 2415-2425.
10.1111/j.1365-294X.2011.05018.x	Eastern oyster	transcriptomics	Chapman, Robert W; Mancia, Annalaura; Beal, Marion; Veloso, Artur; Rathburn, Charles; Blair, Anne; Sanger, Denise; Holland, AF; Warr, Gregory W; Didonato, GUY; 2009. A transcriptomic analysis of land‚Äêuse impacts on the oyster, Crassostrea virginica, in the South Atlantic bight. Molecular Ecology 18, 11 2415-2425.
10.1111/jeb.13789	Eastern oyster	proteomics	Johnson, Kevin M; Jones, Hollis R; Casas, Sandra M; La Peyre, Jerome F; Kelly, Morgan W; 2021. Transcriptomic signatures of temperature adaptation in the eastern oyster Crassostrea virginica. Journal of Evolutionary Biology 34, 8 1212-1224.
10.1111/jeb.13789	Eastern oyster	RNA-seq	Johnson, Kevin M; Jones, Hollis R; Casas, Sandra M; La Peyre, Jerome F; Kelly, Morgan W; 2021. Transcriptomic signatures of temperature adaptation in the eastern oyster Crassostrea virginica. Journal of Evolutionary Biology 34, 8 1212-1224.
10.1111/jeb.13789	Eastern oyster	transcriptomics	Johnson, Kevin M; Jones, Hollis R; Casas, Sandra M; La Peyre, Jerome F; Kelly, Morgan W; 2021. Transcriptomic signatures of temperature adaptation in the eastern oyster Crassostrea virginica. Journal of Evolutionary Biology 34, 8 1212-1224.
10.1111/mec.16156	Eastern oyster	proteomics	Sirovy, Kyle A; Johnson, Kevin M; Casas, Sandra M; La Peyre, Jerome F; Kelly, Morgan W; 2021. Lack of genotype‚Äêby‚Äêenvironment interaction suggests limited potential for evolutionary changes in plasticity in the eastern oyster, Crassostrea virginica. Molecular ecology 30, 22 5721-5734.
10.1111/mec.16156	Eastern oyster	RNA-seq	Sirovy, Kyle A; Johnson, Kevin M; Casas, Sandra M; La Peyre, Jerome F; Kelly, Morgan W; 2021. Lack of genotype‚Äêby‚Äêenvironment interaction suggests limited potential for evolutionary changes in plasticity in the eastern oyster, Crassostrea virginica. Molecular ecology 30, 22 5721-5734.
10.1111/mec.16156	Eastern oyster	transcriptomics	Sirovy, Kyle A; Johnson, Kevin M; Casas, Sandra M; La Peyre, Jerome F; Kelly, Morgan W; 2021. Lack of genotype‚Äêby‚Äêenvironment interaction suggests limited potential for evolutionary changes in plasticity in the eastern oyster, Crassostrea virginica. Molecular ecology 30, 22 5721-5734.
10.1128/genomeA.00597-18.	Eastern oyster	metagenomics	Ramachandran P, Reed E, Commichaux S, Strain E, Depaola A, Rikard S, Ottesen A. 2018. Characterization of the microbiota of oyster larvae (Crassostrea virginica) and tank water from an aquaculturesystem with high and low larval survival rates. Genome Announc 6:e00597-18. https://doi.org/10.1128/genomeA.00597-18.
10.1128/msphere.00227-21.10.1128/msphere.00227-21	Eastern oyster	metagenomics	Pimentel ZT, Dufault-Thompson K, Russo KT, Scro AK, Smolowitz RM, Gomez-Chiarri M, Zhang Y.2021.Microbiome Analysis Reveals Diversity and Function of Mollicutes Associated with the Eastern Oyster, Crassostrea virginica. mSphere6:10.1128/msphere.00227-21.https://doi.org/10.1128/msphere.00227-21
10.1128/msphere.00227-21.10.1128/msphere.00227-21	Eastern oyster	microbiome	Pimentel ZT, Dufault-Thompson K, Russo KT, Scro AK, Smolowitz RM, Gomez-Chiarri M, Zhang Y.2021.Microbiome Analysis Reveals Diversity and Function of Mollicutes Associated with the Eastern Oyster, Crassostrea virginica. mSphere6:10.1128/msphere.00227-21.https://doi.org/10.1128/msphere.00227-21
10.1128/msphere.00730-19.10.1128/msphere.00730-19	Eastern oyster	microbiome	Pierce ML, Ward JE.2019.Gut Microbiomes of the Eastern Oyster (Crassostrea virginica) and the Blue Mussel (Mytilus edulis): Temporal Variation and the Influence of Marine Aggregate-Associated Microbial Communities. mSphere4:10.1128/msphere.00730-19.https://doi.org/10.1128/msphere.00730-19
10.1128/msystems.00133-17.10.1128/msystems.00133-17	Eastern oyster	microbiome	Schmidt VGomez-Chiarri M, Roy C, Smith K, Amaral-Zettler L2017.Subtle Microbiome Manipulation Using Probiotics Reduces Antibiotic-Associated Mortality in Fish. mSystems2:10.1128/msystems.00133-17.https://doi.org/10.1128/msystems.00133-17
10.1186/1471-2164-15-503	Eastern oyster	RNA-seq	Eierman, L.E. and Hare, M.P., 2014. Transcriptomic analysis of candidate osmoregulatory genes in the eastern oyster Crassostrea virginica.¬†BMC genomics,¬†15, pp.1-15. https://doi.org/10.1186/1471-2164-15-503
10.1186/s42523-020-00066-0	Eastern oyster	microbiome	Stevick, R.J., Post, A.F. & G√≥mez-Chiarri, M. Functional plasticity in oyster gut microbiomes along a eutrophication gradient in an urbanized estuary. anim microbiome 3, 5 (2021). https://doi.org/10.1186/s42523-020-00066-0
10.1242/jeb.244315	Eastern oyster	proteomics	Sirovy, Kyle A; Casas, Sandra M; La Peyre, Jerome F; Kelly, Morgan W; 2023. Population-specific responses in eastern oysters exposed to low salinity in the northern Gulf of Mexico. Journal of Experimental Biology 226, 14 jeb244315.
10.1242/jeb.244315	Eastern oyster	RNA-seq	Sirovy, K.A., Casas, S.M., La Peyre, J.F. and Kelly, M.W., 2023. Population-specific responses in eastern oysters exposed to low salinity in the northern Gulf of Mexico.¬†Journal of Experimental Biology,¬†226(14), p.jeb244315. https://doi.org/10.1242/jeb.244315
10.1242/jeb.244315	Eastern oyster	transcriptomics	Sirovy, Kyle A; Casas, Sandra M; La Peyre, Jerome F; Kelly, Morgan W; 2023. Population-specific responses in eastern oysters exposed to low salinity in the northern Gulf of Mexico. Journal of Experimental Biology 226, 14 jeb244315.
10.1371/journal.pone.0051475	Eastern oyster	microbiome	King GM, Judd C, Kuske CR, Smith C (2012) Analysis of Stomach and Gut Microbiomes of the Eastern Oyster (Crassostrea virginica) from Coastal Louisiana, USA. PLoS ONE 7(12): e51475. https://doi.org/10.1371/journal.pone.0051475
10.1371/journal.pone.0281747.	Eastern oyster	microbiome	Hines IS, Markov Madanick J, Smith SA, Kuhn DD, Stevens AM. Analysis of the core bacterial community associated with consumer-ready Eastern oysters (Crassostrea virginica). PLoS One. 2023 Feb 22;18(2):e0281747. doi: 10.1371/journal.pone.0281747.
10.2307/1543603.	Eastern oyster	genetic	Yu ZN, Guo XM. Genetic linkage map of the eastern oyster Crassostrea virginica Gmelin. Biol Bull. 2003;204(3):327‚Äì338. doi: 10.2307/1543603.
10.2307/1543603.	Eastern oyster	genetic maps	Yu ZN, Guo XM. Genetic linkage map of the eastern oyster Crassostrea virginica Gmelin. Biol Bull. 2003;204(3):327‚Äì338. doi: 10.2307/1543603.
10.2307/1543603.	Eastern oyster	linkage maps	Yu ZN, Guo XM. Genetic linkage map of the eastern oyster Crassostrea virginica Gmelin. Biol Bull. 2003;204(3):327‚Äì338. doi: 10.2307/1543603.
10.3389/fgene.2023.1054558	Eastern oyster	RNA-seq	Proestou, D.A., Sullivan, M.E., Lundgren, K.M., Ben-Horin, T., Witkop, E.M. and Hart, K.M., 2023. Understanding Crassostrea virginica tolerance of Perkinsus marinus through global gene expression analysis.¬†Frontiers in Genetics,¬†14, p.1054558. https://doi.org/10.3389/fgene.2023.1054558
10.3389/fmars.2020.00225	Eastern oyster	dna methylation	Venkataraman Yaamini R., Downey-Wall Alan M., Ries Justin, Westfield Isaac, White Samuel J., Roberts Steven B., Lotterhos Kathleen E (2020) General DNA Methylation Patterns and Environmentally-Induced Differential Methylation in the Eastern Oyster (Crassostrea virginica) Frontiers in Marine Science, Volume 7, Page 225. doi:10.3389/fmars.2020.00225
10.3389/fmars.2020.00598	Eastern oyster	dna methylation	Johnson, Kevin M; Sirovy, KA; Casas, Sandra M; La Peyre, Jerome F; Kelly, Morgan W; 2020. Characterizing the epigenetic and transcriptomic responses to Perkinsus marinus infection in the eastern oyster Crassostrea virginica. Frontiers in Marine Science 7, 598.
10.3389/fmars.2020.00598	Eastern oyster	proteomics	Johnson, Kevin M; Sirovy, KA; Casas, Sandra M; La Peyre, Jerome F; Kelly, Morgan W; 2020. Characterizing the epigenetic and transcriptomic responses to Perkinsus marinus infection in the eastern oyster Crassostrea virginica. Frontiers in Marine Science 7, 598.
10.3389/fmars.2020.00598	Eastern oyster	transcriptomics	Johnson, Kevin M; Sirovy, KA; Casas, Sandra M; La Peyre, Jerome F; Kelly, Morgan W; 2020. Characterizing the epigenetic and transcriptomic responses to Perkinsus marinus infection in the eastern oyster Crassostrea virginica. Frontiers in Marine Science 7, 598.
10.3389/fmars.2020.566419	Eastern oyster	dna methylation	Downey-Wall Alan M., Cameron Louise P., Ford Brett M., McNally Elise M., Venkataraman Yaamini R., Roberts Steven B., Ries Justin B., Lotterhos Katie E (2020) Ocean Acidification Induces Subtle Shifts in Gene Expression and DNA Methylation in Mantle Tissue of the Eastern Oyster (Crassostrea virginica) Frontiers in Marine Science v7 p828 doi:10.3389/fmars.2020.566419
10.3389/fmars.2020.566419	Eastern oyster	proteomics	Downey-Wall, Alan M; Cameron, Louise P; Ford, Brett M; McNally, Elise M; Venkataraman, Yaamini R; Roberts, Steven B; Ries, Justin B; Lotterhos, Katie E; 2020. Ocean acidification induces subtle shifts in gene expression and DNA methylation in mantle tissue of the Eastern oyster (Crassostrea virginica). Frontiers in Marine Science 7, 566419.
10.3389/fmars.2020.566419	Eastern oyster	RNA-seq	Downey-Wall Alan M., Cameron Louise P., Ford Brett M., McNally Elise M., Venkataraman Yaamini R., Roberts Steven B., Ries Justin B., Lotterhos Katie E (2020) Ocean Acidification Induces Subtle Shifts in Gene Expression and DNA Methylation in Mantle Tissue of the Eastern Oyster (Crassostrea virginica) Frontiers in Marine Science v7 p828 doi:10.3389/fmars.2020.566419
10.3389/fmars.2020.566419	Eastern oyster	transcriptomics	Downey-Wall, Alan M; Cameron, Louise P; Ford, Brett M; McNally, Elise M; Venkataraman, Yaamini R; Roberts, Steven B; Ries, Justin B; Lotterhos, Katie E; 2020. Ocean acidification induces subtle shifts in gene expression and DNA methylation in mantle tissue of the Eastern oyster (Crassostrea virginica). Frontiers in Marine Science 7, 566419.
10.3389/fmicb.2019.01060.	Eastern oyster	microbiome	Stevick Rebecca J. , Sohn Saebom , Modak Tejashree H. , Nelson David R. , Rowley David C. , Tammi Karin , Smolowitz Roxanna , Markey Lundgren Kathryn , Post Anton F. , G√≥mez-Chiarri Marta. Bacterial Community Dynamics in an Oyster Hatchery in Response to Probiotic Treatment. 2019. Frontiers in Microbiology, 10. 10.3389/fmicb.2019.01060.
10.3389/fmicb.2021.828692	Eastern oyster	microbiome	Unzueta-Mart√≠nez Andrea , Welch Heather , Bowen Jennifer L. 2022. Determining the Composition of Resident and Transient Members of the Oyster Microbiome. Frontiers in Microbiology, 12. 10.3389/fmicb.2021.828692
10.3390/genes13091529	Eastern oyster	proteomics	Barbosa, Michelle; Schwaner, Caroline; Pales Espinosa, Emmanuelle; Allam, Bassem; 2022. A transcriptomic analysis of phenotypic plasticity in Crassostrea virginica larvae under experimental acidification. Genes 13, 9 1529.
10.3390/genes13091529	Eastern oyster	transcriptomics	Barbosa, Michelle; Schwaner, Caroline; Pales Espinosa, Emmanuelle; Allam, Bassem; 2022. A transcriptomic analysis of phenotypic plasticity in Crassostrea virginica larvae under experimental acidification. Genes 13, 9 1529.
doi:10.1098/rstb.2020.0164	Eastern oyster	pan-genome sv analysis	Tejashree, M. H., Robert, L. Puritz, J. B., Johnson, K.M., Roberts, E. M., Proestou, D., Guo X., Gomez-Chiarri, M. and Schwartz Rachel S. 2021. Extensive genome-wide duplications in the eastern oyster (Crassostrea virginica) Phil. Trans. R. Soc. B. doi:10.1098/rstb.2020.0164
doi.org/10.1007/s10126-013-9526-z	Eastern oyster	proteomics	Zhang, Linlin; Li, Li; Zhu, Yabing; Zhang, Guofan; Guo, Ximing; 2014. Transcriptome analysis reveals a rich gene set related to innate immunity in the Eastern oyster (Crassostrea virginica). Marine biotechnology 16, 17-33. doi.org/10.1007/s10126-013-9526-z
doi.org/10.1007/s10126-013-9526-z	Eastern oyster	transcriptomics	Zhang, Linlin; Li, Li; Zhu, Yabing; Zhang, Guofan; Guo, Ximing; 2014. Transcriptome analysis reveals a rich gene set related to innate immunity in the Eastern oyster (Crassostrea virginica). Marine biotechnology 16, 17-33. doi.org/10.1007/s10126-013-9526-z
doi.org/10.1007/s10126-021-10088-7	Eastern oyster	proteomics	Zeng, Dan; Guo, Ximing; 2022. Mantle transcriptome provides insights into biomineralization and growth regulation in the eastern oyster (Crassostrea virginica). Marine biotechnology 24, 1 82-96. doi.org/10.1007/s10126-021-10088-7
doi.org/10.1007/s10126-021-10088-7	Eastern oyster	transcriptomics	Zeng, Dan; Guo, Ximing; 2022. Mantle transcriptome provides insights into biomineralization and growth regulation in the eastern oyster (Crassostrea virginica). Marine biotechnology 24, 1 82-96. doi.org/10.1007/s10126-021-10088-7
doi.org/10.1093/icb/icz035	Eastern oyster	proteomics	Jones, Hollis R; Johnson, Kevin M; Kelly, Morgan W; 2019. Synergistic effects of temperature and salinity on the gene expression and physiology of Crassostrea virginica. Integrative and Comparative Biology 59, 2 306-319. doi.org/10.1093/icb/icz035
doi.org/10.1093/icb/icz035	Eastern oyster	transcriptomics	Jones, Hollis R; Johnson, Kevin M; Kelly, Morgan W; 2019. Synergistic effects of temperature and salinity on the gene expression and physiology of Crassostrea virginica. Integrative and Comparative Biology 59, 2 306-319. doi.org/10.1093/icb/icz035
doi.org/10.1093/jhered/esv057	Eastern oyster	proteomics	Eierman, Laura E; Hare, Matthew P; 2016. Reef-specific patterns of gene expression plasticity in eastern oysters (Crassostrea virginica). Journal of Heredity 107, 1 90-100.
doi.org/10.1093/jhered/esv057	Eastern oyster	transcriptomics	Eierman, Laura E; Hare, Matthew P; 2016. Reef-specific patterns of gene expression plasticity in eastern oysters (Crassostrea virginica). Journal of Heredity 107, 1 90-100.
doi.org/10.1111/ivb.12418	Eastern oyster	proteomics	Proestou, Dina A; Delomas, Thomas A; Sullivan, Mary E; Markey Lundgren, Kathryn; 2024. Sex‚Äêspecific gene expression in eastern oyster, Crassostrea virginica, gonad and mantle tissues. Invertebrate Biology 143, 1 e12418. doi.org/10.1111/ivb.12418
doi.org/10.1111/ivb.12418	Eastern oyster	transcriptomics	Proestou, Dina A; Delomas, Thomas A; Sullivan, Mary E; Markey Lundgren, Kathryn; 2024. Sex‚Äêspecific gene expression in eastern oyster, Crassostrea virginica, gonad and mantle tissues. Invertebrate Biology 143, 1 e12418. doi.org/10.1111/ivb.12418
doi.org/10.1186/1471-2164-15-503	Eastern oyster	proteomics	Eierman, Laura E; Hare, Matthew P; 2014. Transcriptomic analysis of candidate osmoregulatory genes in the eastern oyster Crassostrea virginica. BMC genomics 15, 45306. doi.org/10.1186/1471-2164-15-503
doi.org/10.1186/1471-2164-15-503	Eastern oyster	transcriptomics	Eierman, Laura E; Hare, Matthew P; 2014. Transcriptomic analysis of candidate osmoregulatory genes in the eastern oyster Crassostrea virginica. BMC genomics 15, 45306. doi.org/10.1186/1471-2164-15-503
doi.org/10.1371/journal.pone.0105097	Eastern oyster	proteomics	McDowell, Ian C; Nikapitiya, Chamilani; Aguiar, Derek; Lane, Christopher E; Istrail, Sorin; Gomez-Chiarri, Marta; 2014. Transcriptome of American oysters, Crassostrea virginica, in response to bacterial challenge: insights into potential mechanisms of disease resistance. PLoS One 9, 8 e105097. doi.org/10.1371/journal.pone.0105097
doi.org/10.1371/journal.pone.0105097	Eastern oyster	transciptomics	McDowell, Ian C; Nikapitiya, Chamilani; Aguiar, Derek; Lane, Christopher E; Istrail, Sorin; Gomez-Chiarri, Marta; 2014. Transcriptome of American oysters, Crassostrea virginica, in response to bacterial challenge: insights into potential mechanisms of disease resistance. PLoS One 9, 8 e105097. doi.org/10.1371/journal.pone.0105097
doi.org/10.3389/fmars.2022.921877	Eastern oyster	proteomics	Li, Cui; Wang, Haiyan; Guo, Ximing; 2022. Regulation of the cell cycle, apoptosis, and proline accumulation plays an important role in the stress response of the eastern oyster Crassostrea virginica. Frontiers in Marine Science 9, 921877. doi.org/10.3389/fmars.2022.921877
doi.org/10.3389/fmars.2022.921877	Eastern oyster	transcriptomics	Li, Cui; Wang, Haiyan; Guo, Ximing; 2022. Regulation of the cell cycle, apoptosis, and proline accumulation plays an important role in the stress response of the eastern oyster Crassostrea virginica. Frontiers in Marine Science 9, 921877. doi.org/10.3389/fmars.2022.921877
doi.org/10.3389/fphys.2018.00825	Eastern oyster	proteomics	Li, Ao; Li, Li; Wang, Wei; Song, Kai; Zhang, Guofan; 2018. Transcriptomics and fitness data reveal adaptive plasticity of thermal tolerance in oysters inhabiting different tidal zones. Frontiers in Physiology 9, 825. doi.org/10.3389/fphys.2018.00825
doi.org/10.3389/fphys.2018.00825	Eastern oyster	transcriptomics	Li, Ao; Li, Li; Wang, Wei; Song, Kai; Zhang, Guofan; 2018. Transcriptomics and fitness data reveal adaptive plasticity of thermal tolerance in oysters inhabiting different tidal zones. Frontiers in Physiology 9, 825. doi.org/10.3389/fphys.2018.00825
NA	Eastern oyster	genetic maps	Guo XM, Wang Y, Yu ZN. Physical and linkage mapping in the eastern oyster (Crassostrea Virginica Gmlin) J Shellfish Res. 2004;23(1):294‚Äì295.
NA	Eastern oyster	linkage maps	Guo XM, Wang Y, Yu ZN. Physical and linkage mapping in the eastern oyster (Crassostrea Virginica Gmlin) J Shellfish Res. 2004;23(1):294‚Äì295.
10.1007/s00248-022-01970-5	Abalone Green	microbiome	Cicala, F., Cisterna-C√©liz, J.A., Paolinelli, M. et al. The Role of Diversity in Mediating Microbiota Structural and Functional Differences in Two Sympatric Species of Abalone Under Stressed Withering Syndrome Conditions. Microb Ecol 85, 277‚Äì287 (2023). https://doi.org/10.1007/s00248-022-01970-5
10.1128/msystems.00218-17.	Abalone Green	metagenomics	Minich JJ, Zhu Q, Janssen S, Hendrickson R, Amir A, Vetter R, Hyde J, Doty MM, Stillwell K, Benardini J, Kim JH, Allen EEVenkateswaran K, Knight R 2018. KatharoSeq Enables High-Throughput Microbiome Analysis from Low-Biomass Samples. mSystems 3:10.1128/msystems.00218-17._x000D_ https://doi.org/10.1128/msystems.00218-17
10.1128/msystems.00218-17.	Abalone Green	microbiome	Minich JJ, Zhu Q, Janssen S, Hendrickson R, Amir A, Vetter R, Hyde J, Doty MM, Stillwell K, Benardini J, Kim JH, Allen EEVenkateswaran K, Knight R 2018. KatharoSeq Enables High-Throughput Microbiome Analysis from Low-Biomass Samples. mSystems 3:10.1128/msystems.00218-17._x000D_ https://doi.org/10.1128/msystems.00218-17
10.7717/peerj.5830	Abalone Green	microbiome	Cicala F, Cisterna-C√©liz JA, Moore JD, Rocha-Olivares A. Structure, dynamics and predicted functional role of the gut microbiota of the blue (Haliotis fulgens) and yellow (H. corrugata) abalone from Baja California Sur, Mexico. PeerJ. 2018 Nov 2;6:e5830. doi: 10.7717/peerj.5830
Pers_comm	Abalone Green	genome	Unpublished; chromosomal-level assembly- Purcell (NOAA SWFSC) and Andrew Severin (Iowa State University)
10.1007/s00248-018-01312-4	Hard Clam	microbiome	Murphy, A.E., Kolkmeyer, R., Song, B. et al. Bioreactivity and Microbiome of Biodeposits from Filter-Feeding Bivalves. Microb Ecol 77, 343‚Äì357 (2019). https://doi.org/10.1007/s00248-018-01312-4
10.1186/s12864-021-08262-1	Hard Clam	microbiome	Farhat, S., Bonnivard, E., Pales Espinosa, E.¬†et al.¬†Comparative analysis of the¬†Mercenaria mercenaria¬†genome provides insights into the diversity of transposable elements and immune molecules in bivalve mollusks.¬†BMC Genomics¬†23, 192 (2022). https://doi.org/10.1186/s12864-021-08262-1
10.1093/czoolo/61.1.146	Interior (redband) rainbow trout (O. mykiss)	Genotyping tools	Hand BK et al. 2015 Genomics and introgression: Discovery and mapping of thousands of species-diagnostic SNPs using RAD sequencing. Curr. Zool. 61, 146–154.
10.1098/rspb.2016.1380)	Interior (redband) rainbow trout (O. mykiss)	Genotyping tools	Kovach RP et al. 2016 Vive la résistance: genome-wide selection against introduced alleles in invasive hybrid zones. Proc. R. Soc. B Biol. Sci. 283, 20161380. (doi:10.1098/rspb.2016.1380)
10.1111/eva.13163	Interior (redband) rainbow trout (O. mykiss)	Genotyping tools	Strait, J. T., Eby, L. A., Kovach, R. P., Muhlfeld, C. C., Boyer, M. C., Amish, S. J., ... & Luikart, G. (2021). Hybridization alters growth and migratory life‐history expression of native trout. Evolutionary applications, 14(3), 821-833.
10.1111/j.1755-0998.2012.03157.x)	Interior (redband) rainbow trout (O. mykiss)	Genotyping tools	Amish SJ, Hohenlohe PA, Painter S, Leary RF, Muhlfeld C, Allendorf FW, Luikart G. 2012 RAD sequencing yields a high success rate for westslope cutthroat and rainbow trout species-diagnostic SNP assays. Mol. Ecol. Resour. 12, 653–660. (doi:10.1111/j.1755-0998.2012.03157.x)
10.1111/mec.12239)	Interior (redband) rainbow trout (O. mykiss)	Genotyping tools	Hohenlohe PA et al. 2013 Genomic patterns of introgression in rainbow and westslope cutthroat trout illuminated by overlapping paired-end RAD sequencing. Mol. Ecol. 22, 3002–3013. (doi:10.1111/mec.12239)
10.1111/mec.15100	Interior (redband) rainbow trout (O. mykiss)	Genotyping tools	Amish, S. J., Ali, O., Peacock, M., Miller, M., Robinson, M., Smith, S., ... & Neville, H. (2019). Assessing thermal adaptation using family‐based association and FST outlier tests in a threatened trout species. Molecular ecology, 28(10), 2573-2593.
10.1534/genetics.115.183665)	Interior (redband) rainbow trout (O. mykiss)	Genotyping tools	Ali OA, O’Rourke SM, Amish SJ, Meek MH, Luikart G, Jeffres C, Miller MR. 2016 Rad capture (Rapture): Flexible and efficient sequence-based genotyping. Genetics 202, 389–400. (doi:10.1534/genetics.115.183665)
Pers_comm	Kumamoto oyster	Genome Sequence	Calla, B. Pers Comm. USDA ARS Pacific Shellfish Research Unit
10.1007/s10126-022-10178-0.	Kumamoto oyster	microbiome	Dai W, Ye J, Xue Q, Liu S, Xu H, Liu M, Lin Z. Changes in Bacterial Communities of Kumamoto Oyster Larvae During Their Early Development and Following Vibrio Infection Resulting in a Mass Mortality Event. Mar Biotechnol (NY). 2023 Feb;25(1):30-44. doi: 10.1007/s10126-022-10178-0.
10.1111/1574-6941.12270	Kumamoto oyster	microbiome	Natalia Trabal Fern√°ndez, Jos√© M. Maz√≥n-Su√°stegui, Ricardo V√°zquez-Ju√°rez, Felipe Ascencio-Valle, Jaime Romero, Changes in the composition and diversity of the bacterial microbiota associated with oysters (Crassostrea corteziensis, Crassostrea gigas and Crassostrea sikamea) during commercial production, FEMS Microbiology Ecology, Volume 88, Issue 1, April 2014, Pages 69‚Äì83, https://doi.or…
10.1111/jam.13382	Kumamoto oyster	microbiome	M. Garc√≠a Bernal, N. Trabal Fern√°ndez, P.E. Saucedo Lastra, R. Medina Marrero, J.M. Maz√≥n‚ÄêSu√°stegui, Streptomyces effect on the bacterial microbiota associated to Crassostrea sikamea oyster, Journal of Applied Microbiology, Volume 122, Issue 3, 1 March 2017, Pages 601‚Äì614, https://doi.org/10.1111/jam.13382
10.3389/fmicb.2022.933941.	Kumamoto oyster	microbiome	Dai W, Ye J, Liu S, Chang G, Xu H, Lin Z, Xue Q. Bacterial Community Dynamics in Kumamoto Oyster Crassostrea sikamea Hatchery During Larval Development. Front Microbiol. 2022 Jul 12;13:933941. doi: 10.3389/fmicb.2022.933941.'
10.3390/fishes7050272	Kumamoto oyster	microbiome	Dai W, Ye J, Liu S, Xu H, Liu M, Lin Z, Xue Q. Prokaryotic and Eukaryotic Microbial Community in Kumamoto Oyster (Crassostrea sikamea) Larvae: Response to Antibiotics in Trace Concentration. Fishes. 2022; 7(5):272. https://doi.org/10.3390/fishes7050272
10.1002/naaq.10200	Largemouth Bass	microbiome	Kwasek, K., Wojno, M., Patula, S., Oliaro, F., Cabay, C. and Pinnell, L.J. (2021), The Effect of First Feeding Exposure of Larval Largemouth Bass to a Formulated Soybean Meal-Based or Soy Saponin-Supplemented Diet on Fish Growth Performance and Gut Microbiome. North Am J Aquaculture, 83: 312-326. https://doi.org/10.1002/naaq.10200
10.1007/s12223-022-01027-7	Largemouth Bass	microbiome	Zou, S., Ni, M., Liu, M. et al. Starvation alters gut microbiome and mitigates off-flavors in largemouth bass (Micropterus salmoides). Folia Microbiol 68, 547‚Äì558 (2023). https://doi.org/10.1007/s12223-022-01027-7
10.1016/j.aaf.2023.10.001.	Largemouth Bass	microbiome	Shuaibing Ma, Yabing Lv, Liang Hou, Zhiming Jia, Shen Lin, Shaodi Wang, Xugang He, Jie Hou. 2023. Effect of acute temperature stress on energy metabolism, immune performance and gut microbiome of largemouth bass (Micropterus salmoides). Aquaculture and Fisheries. https://doi.org/10.1016/j.aaf.2023.10.001.
10.1016/j.aquaculture.2022.737898.	Largemouth Bass	microbiome	Xiaoze Xie, Jie Wang, Ying Guan, Shujuan Xing, Xiaofang Liang, Min Xue, Junjun Wang, Ying Chang, Eric Leclercq. 2022. Cottonseed protein concentrate as fishmeal alternative for largemouth bass (Micropterus salmoides) supplemented a yeast-based paraprobiotic: Effects on growth performance, gut health and microbiome. Aquaculture, Volume 551. https://doi.org/10.1016/j.aquaculture.2022.737898.
10.1016/j.envres.2021.112026.	Largemouth Bass	microbiome	Sha Tan, Xiaowei Xu, Hao Cheng, Junjie Wang, Xun Wang. The alteration of gut microbiome community play an important role in mercury biotransformation in largemouth bass. Environmental Research, Volume 204, Part A. https://doi.org/10.1016/j.envres.2021.112026.
10.1016/j.fsi.2020.04.070.	Largemouth Bass	microbiome	Lin SM, Zhou XM, Zhou YL, Kuang WM, Chen YJ, Luo L, Dai FY. Intestinal morphology, immunity and microbiota response to dietary fibers in largemouth bass, Micropterus salmoide. Fish Shellfish Immunol. 2020 Aug;103:135-142. doi: 10.1016/j.fsi.2020.04.070.
10.1016/j.fsi.2024.109750.	Largemouth Bass	microbiome	Baocan Wei, Huang Li, Tao Han, Qiulan Luo, Min Yang, Qiwei Qin, Yifang Chen, Shina Wei. 2024. Effects of dietary salidroside on intestinal health, immune parameters and intestinal microbiota in largemouth bass (Micropterus salmoides). Fish & Shellfish Immunology, Volume 151. https://doi.org/10.1016/j.fsi.2024.109750.
10.1038/s41597-022-01601-1	Largemouth Bass	genome	He, K., Zhao, L., Yuan, Z.¬†et al.¬†Chromosome-level genome assembly of largemouth bass (Micropterus salmoides) using PacBio and Hi-C technologies.¬†Sci Data¬†9, 482 (2022). https://doi.org/10.1038/s41597-022-01601-1
10.1111/1755-0998.13256	Largemouth Bass	genome	Sun et al. 2020 Chromosome-level genome assembly for the largemouth bass Micropterus salmoides provides insights into adaptation to fresh and brackish water https://doi.org/10.1111/1755-0998.13256
10.25177/JAFFS.2.2.RA.459	Largemouth Bass	microbiome	Ray, CL, Cai, W, Willmon, E & Arias, CR 2019, 'Fish are not alone: characterization of the gut and skin microbiomes of Largemouth Bass (Micropterus salmoides), Bluegill (Lepomis macrochirus), and Spotted Gar (Lepisosteus oculatus)', Journal of Aquaculture, Fisheries & Fish Science, vol. 2, no. 2, pp. 138-154. https://doi.org/10.25177/JAFFS.2.2.RA.459
10.3389/fimmu.2022.1086103	Largemouth Bass	microbiome	Zhang Yuexing , Guo Mingyu , Li Ning , Dong Zhiyong , Cai Linwei , Wu Bowen , Xie Jianjun , Liu Liang , Ren Lina , Shi Bo . 2022. New insights into Œ≤-glucan-enhanced immunity in largemouth bass Micropterus salmoides by transcriptome and intestinal microbial composition. Frontiers in Immunology, 13. 10.3389/fimmu.2022.1086103
10.3389/fimmu.2022.1086103	Largemouth Bass	RNA-seq	Zhang Yuexing , Guo Mingyu , Li Ning , Dong Zhiyong , Cai Linwei , Wu Bowen , Xie Jianjun , Liu Liang , Ren Lina , Shi Bo . 2022. New insights into Œ≤-glucan-enhanced immunity in largemouth bass Micropterus salmoides by transcriptome and intestinal microbial composition. Frontiers in Immunology, 13. 10.3389/fimmu.2022.1086103
10.3389/fmicb.2020.01332	Largemouth Bass	microbiome	Zhao Liulan , He Kuo , Luo Jie , Sun Junlong , Liao Lei , Tang Xiaohong , Liu Qiao , Yang Song. 2020. Co-modulation of Liver Genes and Intestinal Microbiome of Largemouth Bass Larvae (Micropterus salmoides) During Weaning. Frontiers in Microbiology, 11. DOI=10.3389/fmicb.2020.01332
10.3390/fishes8090433	Largemouth Bass	microbiome	Yang Z, Liu P, Kong Q, Deng Y, Zhang W, Xu G, Tang H. Effects of Co-Fermented Feed Using Lactobacillus acidophilus, Limosilactobacillus reuteri and Lactiplantibacillus plantarum on Growth, Antioxidant Capacity, Fatty Acids and Gut Microbiota of Largemouth Bass (Micropterus salmoides). Fishes. 2023; 8(9):433. https://doi.org/10.3390/fishes8090433
10.3390/microorganisms10061143	Largemouth Bass	microbiome	Zhang, X., Yang, Y., Peng, F., Tang, X., Zhou, Y., Liu, J., Lin, D., & Zhou, Y. (2022). Interaction of Microbiota between Fish and the Environment of an In-Pond Raceway System in a Lake. Microorganisms, 10(6), 1143. https://doi.org/10.3390/microorganisms10061143
10.3390/microorganisms11051356.	Largemouth Bass	microbiome	Zheng Y, Zhu H, Li Q, Xu G. The Effects of Different Feeding Regimes on Body Composition, Gut Microbial Population, and Susceptibility to Pathogenic Infection in Largemouth Bass. Microorganisms. 2023 May 22;11(5):1356. doi: 10.3390/microorganisms11051356.
10.3390/microorganisms9081770.	Largemouth Bass	microbiome	Liu Q, Lai Z, Gao Y, Wang C, Zeng Y, Liu E, Mai Y, Yang W, Li H. Connection between the Gut Microbiota of Largemouth Bass (Micropterus salmoides) and Microbiota of the Pond Culture Environment. Microorganisms. 2021 Aug 19;9(8):1770. doi: 10.3390/microorganisms9081770.
10.1007/s00253-021-11223-z	Longfin yellowtail (Seriola rivoliana)	microbiome	Veyrand-Quir√≥s, B., Guzm√°n-Villanueva, L.T., Reyes, A.G. et al. Assessment of bacteriophage vB_Pd_PDCC-1 on bacterial dynamics during ontogenetic development of the longfin yellowtail (Seriola rivoliana). Appl Microbiol Biotechnol 105, 2877‚Äì2887 (2021). https://doi.org/10.1007/s00253-021-11223-z
10.1007/s11033-020-05970-x.	Longfin yellowtail (Seriola rivoliana)	microbiome	Salas-Leiva J, Maz√≥n-Su√°stegui JM, Teles A, Tovar-Ram√≠rez D. Structure and predictive metabolic contribution of intestinal microbiota of Longfin yellowtail (Seriola rivoliana) juveniles in aquaculture systems. Mol Biol Rep. 2020 Dec;47(12):9627-9636. doi: 10.1007/s11033-020-05970-x.
10.1111/jam.14744	Longfin yellowtail (Seriola rivoliana)	microbiome	B. Veyrand‚ÄêQuir√≥s, B. G√≥mez‚ÄêGil, C.O. Lomeli‚ÄêOrtega, C. Escobedo‚ÄêFregoso, A.D. Millard, D. Tovar‚ÄêRam√≠rez, J.L. Balc√°zar, E. Quiroz‚ÄêGuzm√°n, Use of bacteriophage vB_Pd_PDCC‚Äê1 as biological control agent of Photobacterium damselae subsp. damselae during hatching of longfin yellowtail (Seriola rivoliana) eggs, Journal of Applied Microbiology, Volume 129, Issue 6, 1 December 2020, P…
Pers_comm	Longfin yellowtail (Seriola rivoliana)	genome	Unpublished; Purcell (NOAA SWFSC) and Andrew Severin (Iowa State University)
10.1007/s00248-022-01959-0	Manila Clam	microbiome	Offret, C., Gauthier, O., Despr√©aux, G. et al. Microbiota of the Digestive Glands and Extrapallial Fluids of Clams Evolve Differently Over Time Depending on the Intertidal Position. Microb Ecol 85, 288‚Äì297 (2023). https://doi.org/10.1007/s00248-022-01959-0
10.1007/s10750-022-04920-x	Manila Clam	microbiome	Gerpe, D., Lasa, A., Lema, A. et al. Study of the microbiota associated to Ruditapes decussatus and Ruditapes philippinarum clams by 16S rRNA metabarcoding, dilution to extinction, and culture-based techniques. Hydrobiologia 850, 3763‚Äì3775 (2023). https://doi.org/10.1007/s10750-022-04920-x
10.1016/j.aquaculture.2024.740681.	Manila Clam	RNA-seq	Yuhang Wang, Dongdong Li, He Zhang, Junying Chen, Yumei Tang, Hongtao Nie, Zhongming Huo, Xiwu Yan,_x000D_ Transcriptome analysis of Manila clam (Ruditapes philippinarum) under Vibrio parahaemolyticus challenge in a low-salinity environment provides molecular insights into immune response. 2024. Aquaculture, Volume 584. https://doi.org/10.1016/j.aquaculture.2024.740681.
10.1016/j.aquatox.2017.11.019.	Manila Clam	microbiome	M. Milan, L. Carraro, P. Fariselli, M.E. Martino, D. Cavalieri, F. Vitali, L. Boffo, T. Patarnello, L. Bargelloni, B. Cardazzo. 2018. Microbiota and environmental stress: how pollution affects microbial communities in Manila clams. Aquatic Toxicology, Volume 194. https://doi.org/10.1016/j.aquatox.2017.11.019.
10.1016/j.fsi.2024.109468	Manila Clam	RNA-seq	Li H, Nie H, Li D, Wang B, Huo Z, Su Y, Yan X. Transcriptome analysis provides new insights into the immune response of Ruditapes philippinarum infected with Vibrio alginolyticus. Fish Shellfish Immunol. 2024 May;148:109468. doi: 10.1016/j.fsi.2024.109468
10.1016/j.ijbiomac.2023.128404	Manila Clam	mirna	Chen, S., Nie, H., Huo, Z. and Yan, X., 2024. Comprehensive analysis of differentially expressed mRNA, lncRNA and miRNA, and their ceRNA networks in the regulation of shell color in the Manila clam (Ruditapes philippinarum).¬†International Journal of Biological Macromolecules,¬†256, p.128404.
10.1038/s41598-021-86727-9	Manila Clam	mirna	Ding, J., Wen, Q., Huo, Z., Hongtao, H., Qin, Y. and Yan, X., 2021. Identification of shell-color-related microRNAs in the Manila clam Ruditapes philippinarum using high-throughput sequencing of small RNA transcriptomes. Sci Rep 11: 8044.
10.1093/gbe/evac171	Manila Clam	genome	Xu, R., Martelossi, J., Smits, M., Iannello, M., Peruzza, L., Babbucci, M., Milan, M., Dunham, J.P., Breton, S., Milani, L. and Nuzhdin, S.V., 2022. Multi-tissue RNA-Seq analysis and long-read-based genome assembly reveal complex sex-specific gene regulation and molecular evolution in the Manila clam.¬†Genome Biology and Evolution,¬†14(12), p.evac171.
10.1093/gbe/evac171	Manila Clam	transcriptomics	Xu, R., Martelossi, J., Smits, M., Iannello, M., Peruzza, L., Babbucci, M., Milan, M., Dunham, J.P., Breton, S., Milani, L. and Nuzhdin, S.V., 2022. Multi-tissue RNA-Seq analysis and long-read-based genome assembly reveal complex sex-specific gene regulation and molecular evolution in the Manila clam.¬†Genome Biology and Evolution,¬†14(12), p.evac171.
10.1111/1462-2920.15196	Manila Clam	microbiome	Zampieri, A., Carraro, L., Cardazzo, B., Milan, M., Babbucci, M., Smits, M., Boffo, L. and Fasolato, L. (2020), Depuration processes affect the Vibrio community in the microbiota of the Manila clam, Ruditapes philippinarum. Environ Microbiol, 22: 4456-4472. https://doi.org/10.1111/1462-2920.15196
10.1111/eva.13319	Manila Clam	microbiome	Iannello M, Mezzelani M, Dalla Rovere G, Smits M, Patarnello T, Ciofi C, Carraro L, Boffo L, Ferraresso S, Babbucci M, Mazzariol S, Centelleghe C, Cardazzo B, Carrer C, Varagnolo M, Nardi A, Pittura L, Benedetti M, Fattorini D, Regoli F, Ghiselli F, Gorbi S, Bargelloni L, Milan M. Long-lasting effects of chronic exposure to chemical pollution on the hologenome of the Manila clam. Evol Appl. 2021 …
10.1111/eva.13319	Manila Clam	RNA-seq	Iannello M, Mezzelani M, Dalla Rovere G, Smits M, Patarnello T, Ciofi C, Carraro L, Boffo L, Ferraresso S, Babbucci M, Mazzariol S, Centelleghe C, Cardazzo B, Carrer C, Varagnolo M, Nardi A, Pittura L, Benedetti M, Fattorini D, Regoli F, Ghiselli F, Gorbi S, Bargelloni L, Milan M. Long-lasting effects of chronic exposure to chemical pollution on the hologenome of the Manila clam. Evol Appl. 2021 …
10.1155/2023/1042316	Manila Clam	microbiome	Zhu, Feixia, Zhang, Xiangyu, Liu, Jiao, Ma, Xiaohan, Yang, Jing, Wang, Yue, Lou, Yongjiang, Li, Yongyong, Effects of Natural and Artificial Seawater on Digestive Gland and Gill Microorganisms of the Manila Clam (Ruditapes philippinarum) during Temporary Rearing without Feeding, Aquaculture Research, 2023, 1042316, 12 pages, 2023. https://doi.org/10.1155/2023/1042316
10.1186/s12864-022-08813-0	Manila Clam	RNA-seq	Zhang, Y., Nie, H., Yin, Z. et al. Comparative transcriptomic analysis revealed dynamic changes of distinct classes of genes during development of the Manila clam (Ruditapes philippinarum). BMC Genomics 23, 676 (2022). https://doi.org/10.1186/s12864-022-08813-0
10.1186/s12915-023-01741-9.	Manila Clam	microbiome	Bernardini I, Quagliariello A, Peruzza L, Martino ME, Dalla Rovere G, Iori S, Asnicar D, Ciscato M, Fabrello J, Corami F, Cecchetto M, Giubilato E, Carrer C, Bettiol C, Semenzin E, Marcomini A, Matozzo V, Bargelloni L, Milan M, Patarnello T. Contaminants from dredged sediments alter the transcriptome of Manila clam and induce shifts in microbiota composition. BMC Biol. 2023 Oct 25;21(1):234. doi:…
10.1186/s12915-023-01741-9.	Manila Clam	RNA-seq	Bernardini I, Quagliariello A, Peruzza L, Martino ME, Dalla Rovere G, Iori S, Asnicar D, Ciscato M, Fabrello J, Corami F, Cecchetto M, Giubilato E, Carrer C, Bettiol C, Semenzin E, Marcomini A, Matozzo V, Bargelloni L, Milan M, Patarnello T. Contaminants from dredged sediments alter the transcriptome of Manila clam and induce shifts in microbiota composition. BMC Biol. 2023 Oct 25;21(1):234. doi:…
10.3389/fmicb.2022.882629	Manila Clam	microbiome	Yang Y, Qiu J, Wang X. Exploring the Dynamic of Bacterial Communities in Manila Clam (Ruditapes philippinarum) During Refrigerated Storage. Front Microbiol. 2022 May 18;13:882629. doi: 10.3389/fmicb.2022.882629
10.3390/foods10061271.	Manila Clam	metagenomics	Zampieri A, Babbucci M, Carraro L, Milan M, Fasolato L, Cardazzo B. Combining Culture-Dependent and Culture-Independent Methods: New Methodology Insight on the Vibrio Community of Ruditapes philippinarum. Foods. 2021 Jun 3;10(6):1271. doi: 10.3390/foods10061271.
10.3390/foods10061271.	Manila Clam	microbiome	Zampieri A, Babbucci M, Carraro L, Milan M, Fasolato L, Cardazzo B. Combining Culture-Dependent and Culture-Independent Methods: New Methodology Insight on the Vibrio Community of Ruditapes philippinarum. Foods. 2021 Jun 3;10(6):1271. doi: 10.3390/foods10061271.
10.1093/gbe/evad013	Olympia oyster	dna methylation	Katherine Silliman and others, Epigenetic and Genetic Population Structure is Coupled in a Marine Invertebrate, Genome Biology and Evolution, Volume 15, Issue 2, February 2023, evad013, https://doi.org/10.1093/gbe/evad013
10.1093/gbe/evad013	Olympia oyster	genome	Katherine Silliman and others, Epigenetic and Genetic Population Structure is Coupled in a Marine Invertebrate, Genome Biology and Evolution, Volume 15, Issue 2, February 2023, evad013, https://doi.org/10.1093/gbe/evad013
10.1111/eva.12766	Olympia oyster	genotyping	Silliman K. Population structure, genetic connectivity, and adaptation in the Olympia oyster (Ostrea lurida) along the west coast of North America. Evol Appl. 2019; 12: 923‚Äì939. https://doi.org/10.1111/eva.12766
10.1128/spectrum.01982-21	Olympia oyster	microbiome	Kunselman E, Minich JJ, Horwith M, Gilbert JA, Allen EE,,2022.Variation in Survival and Gut Microbiome Composition of Hatchery-Grown Native Oysters at Various Locations within the Puget Sound. Microbiol Spectr10:e01982-21.https://doi.org/10.1128/spectrum.01982-21
10.1002/ece3.5885	Pacific Geoduck	proteomics	Timmins‚ÄêSchiffman E, Guzm√°n JM, Elliott Thompson R, Vadopalas B, Eudeline B, Roberts SB. (2019) Dynamic response in the larval geoduck (Panopea generosa) proteome to elevated pCO2. Ecol Evol.00: 1‚Äì 13. doi:10.1002/ece3.5885
10.1016/j.cbd.2019.01.010	Pacific Geoduck	proteomics	Spencer LH, Horwith M, Lowe AT, Venkataraman YR, Timmins-Schiffman E, Nunn BL, Roberts SB. (2019) Pacific geoduck (Panopea generosa) resilience to natural pH variation Comparative Biochemistry and Physiology Part D: Genomics and Proteomics. doi:10.1016/j.cbd.2019.01.010
10.1038/s41598-020-63218-x	Pacific Geoduck	proteomics	Emma Timmins-Schiffman, Jos√© M. Guzm√°n, Rhonda Elliott Thompson, Brent Vadopalas, Benoit Eudeline and Steven B. Roberts (2020) Larval Geoduck (Panopea generosa) Proteomic Response to Ciliates Scientific Reports 10, 6042. doi:10.1038/s41598-020-63218-x
10.1101/2022.06.24.497506	Pacific Geoduck	dna methylation	Dynamic DNA methylation contributes to carryover effects and beneficial acclimatization in geoduck clams Hollie M. Putnam, Shelly A. Trigg, Samuel J. White, Laura H. Spencer, Brent Vadopalas, Aparna Natarajan, Jonathan Hetzel, Erich Jaeger, Jonathan Soohoo, Cristian Gallardo-Esc√°rate, Frederick W. Goetz, Steven B. Roberts bioRxiv 2022.06.24.497506; doi: https://doi.org/10.1101/2022.06.24.497506
10.1101/2022.06.24.497506	Pacific Geoduck	genome	Dynamic DNA methylation contributes to carryover effects and beneficial acclimatization in geoduck clams Hollie M. Putnam, Shelly A. Trigg, Samuel J. White, Laura H. Spencer, Brent Vadopalas, Aparna Natarajan, Jonathan Hetzel, Erich Jaeger, Jonathan Soohoo, Cristian Gallardo-Esc√°rate, Frederick W. Goetz, Steven B. Roberts bioRxiv 2022.06.24.497506; doi: https://doi.org/10.1101/2022.06.24.497506
10.1111/mec.16644	Pacific Geoduck	RNA-seq	Gurr, S. J., Trigg, S. A., Vadopalas, B., Roberts, S. B., & Putnam, H. M. (2022). Acclimatory gene expression of primed clams enhances robustness to elevated pCO2. Molecular Ecology, 31, 5005‚Äì 5023. https://doi.org/10.1111/mec.16644
10.1186/s40793-021-00376-z	Pacific Geoduck	metagenomics	Emma Timmins-Schiffman, Samuel J. White, Rhonda Elliott Thompson, Brent Vadopalas, Benoit Eudeline, Brook L. Nunn & Steven B. Roberts. (2021) Coupled microbiome analyses highlights relative functional roles of bacteria in a bivalve hatchery Environmental Microbiome 16, 7 doi:10.1186/s40793-021-00376-z
10.1186/s40793-021-00376-z	Pacific Geoduck	metaproteomics	Emma Timmins-Schiffman, Samuel J. White, Rhonda Elliott Thompson, Brent Vadopalas, Benoit Eudeline, Brook L. Nunn & Steven B. Roberts. (2021) Coupled microbiome analyses highlights relative functional roles of bacteria in a bivalve hatchery Environmental Microbiome 16, 7 doi:10.1186/s40793-021-00376-z
10.1186/s40793-021-00376-z	Pacific Geoduck	microbiome	Emma Timmins-Schiffman, Samuel J. White, Rhonda Elliott Thompson, Brent Vadopalas, Benoit Eudeline, Brook L. Nunn & Steven B. Roberts. (2021) Coupled microbiome analyses highlights relative functional roles of bacteria in a bivalve hatchery Environmental Microbiome 16, 7 doi:10.1186/s40793-021-00376-z
10.1007/s00248-018-1226-9	Pacific oyster	microbiome	King, W.L., Jenkins, C., Go, J. et al. Characterisation of the Pacific Oyster Microbiome During a Summer Mortality Event. Microb Ecol 77, 502‚Äì512 (2019). https://doi.org/10.1007/s00248-018-1226-9
10.1007/s10126-008-9117-6	Pacific oyster	RNA-seq	Roberts SB, Goetz G, White S, and Goetz F (2009) Analysis of genes isolated from plated hemocytes of the Pacific Oyster, Crassostrea gigas Marine Biotechnology 11:24-44. doi: 10.1007/s10126-008-9117-6
10.1007/s10126-015-9652-x	Pacific oyster	mas	Ge, J., Li, Q., Yu, H. and Kong, L., 2015. Identification of single-locus PCR-based markers linked to shell background color in the Pacific oyster (Crassostrea gigas). Marine Biotechnology, 17, pp.655-662. https://doi.org/10.1007/s10126-015-9652-x
10.1007/s10126-015-9652-x	Pacific oyster	qtl	Ge, J., Li, Q., Yu, H. and Kong, L., 2015. Identification of single-locus PCR-based markers linked to shell background color in the Pacific oyster (Crassostrea gigas). Marine Biotechnology, 17, pp.655-662. https://doi.org/10.1007/s10126-015-9652-x
10.1007/s10126-018-9837-1	Pacific oyster	mas	Song, J., Li, Q., Yu, Y., Wan, S., Han, L. and Du, S., 2018. Mapping genetic loci for quantitative traits of golden shell color, mineral element contents, and growth-related traits in Pacific oyster (Crassostrea gigas). Marine Biotechnology, 20, pp.666-675. https://doi.org/10.1007/s10126-018-9837-1
10.1007/s10126-018-9837-1	Pacific oyster	qtl	Song, J., Li, Q., Yu, Y., Wan, S., Han, L. and Du, S., 2018. Mapping genetic loci for quantitative traits of golden shell color, mineral element contents, and growth-related traits in Pacific oyster (Crassostrea gigas). Marine Biotechnology, 20, pp.666-675. https://doi.org/10.1007/s10126-018-9837-1
10.1016/j.aquaculture.2020.735781	Pacific oyster	genetic map	Han, Z., Li, Q., Xu, C., Liu, S., Yu, H. and Kong, L., 2021. QTL mapping for orange shell color and sex in the Pacific oyster (Crassostrea gigas). Aquaculture, 530, p.735781. https://doi.org/10.1016/j.aquaculture.2020.735781
10.1016/j.aquaculture.2022.738844	Pacific oyster	genomic selection	Delomas, T.A., Hollenbeck, C.M., Matt, J.L. and Thompson, N.F., 2023. Evaluating cost-effective genotyping strategies for genomic selection in oysters. Aquaculture, 562, p.738844. https://doi.org/10.1016/j.aquaculture.2022.738844
10.1016/j.aquaculture.2023.739291	Pacific oyster	mas	Divilov, K., Merz, N., Schoolfield, B., Green, T.J. and Langdon, C., 2023. Marker-assisted selection in a Pacific oyster population for an antiviral QTL conferring increased survival to OsHV-1 mortality events in Tomales Bay. Aquaculture, 567, p.739291. https://doi.org/10.1016/j.aquaculture.2023.739291
10.1016/j.aquaculture.2023.739291	Pacific oyster	qtl	Divilov, K., Merz, N., Schoolfield, B., Green, T.J. and Langdon, C., 2023. Marker-assisted selection in a Pacific oyster population for an antiviral QTL conferring increased survival to OsHV-1 mortality events in Tomales Bay. Aquaculture, 567, p.739291. https://doi.org/10.1016/j.aquaculture.2023.739291
10.1016/j.aquaculture.2023.739878	Pacific oyster	genomic selection	Jourdan, A., Morvezen, R., Enez, F., Haffray, P., Lange, A., V√©tois, E., Allal, F., Phocas, F., Bugeon, J., D√©gremont, L. and Boudry, P., 2023. Potential of genomic selection for growth, meat content and colour traits in mixed-family breeding designs for the Pacific oyster Crassostrea gigas. Aquaculture, 576, p.739878. https://doi.org/10.1016/j.aquaculture.2023.739878
10.1016/j.aquaculture.2024.740779	Pacific oyster	genomic selection	Delomas, T.A., Hollenbeck, C.M., Matt, J.L. and Thompson, N.F., 2024. Microhaplotypes generate higher breeding value accuracy compared to SNPs for imputation-based breeding strategies. Aquaculture, 586, p.740779. https://doi.org/10.1016/j.aquaculture.2024.740779
10.1016/j.cbd.2011.12.003	Pacific oyster	RNA-seq	Gavery MR and Roberts SB (2012) Characterizing short read sequencing for gene discovery and RNA-Seq analysis in Crassostrea gigas Comparative Biochemistry and Physiology Part D: Genomics and Proteomics 7:2 94-99. doi:10.1016/j.cbd.2011.12.003
10.1016/j.cbd.2023.101089.	Pacific oyster	RNA-seq	Arredondo-Espinoza R, Ibarra AM, Roberts SB, Sicard-Gonz√°lez MT, Escobedo-Fregoso C. Transcriptome profile in heat resilient Pacific oyster Crassostrea gigas families under thermal challenge. Comp Biochem Physiol Part D Genomics Proteomics. 2023 Sep;47:101089. doi: 10.1016/j.cbd.2023.101089. Epub 2023 May 26. PMID: 37269757.
10.1038/nature11413	Pacific oyster	genome	Zhang, G., Fang, X., Guo, X., Li, L.I., Luo, R., Xu, F., Yang, P., Zhang, L., Wang, X., Qi, H. and Xiong, Z., 2012. The oyster genome reveals stress adaptation and complexity of shell formation. Nature, 490(7418), pp.49-54. https://doi.org/10.1038/nature11413
10.1093/femsec/fiaa054	Pacific oyster	microbiome	King, W.L., Siboni, N., Kahlke, T., Dove, M., O'Connor, W., Mahbub, K.R., Jenkins, C., Seymour, J.R. and Labbate, M., 2020. Regional and oyster microenvironmental scale heterogeneity in the Pacific oyster bacterial community. FEMS Microbiology Ecology, 96(5), p.fiaa054. doi: 10.1093/femsec/fiaa054
10.1093/g3journal/jkae125	Pacific oyster	genotyping	Sutherland, B.J., Thompson, N.F., Surry, L.B., Gujjula, K.R., Carrasco, C.D., Chadaram, S., Lunda, S.L., Langdon, C.J., Chan, A.M., Suttle, C.A. and Green, T.J., 2024. An amplicon panel for high-throughput and low-cost genotyping of Pacific oyster. G3: Genes, Genomes, Genetics, https://doi.org/10.1093/g3journal/jkae125
10.1093/genetics/iyab165	Pacific oyster	mas	Yin, X. and Hedgecock, D., 2021. Overt and concealed genetic loads revealed by QTL mapping of genotype-dependent viability in the Pacific oyster Crassostrea gigas. Genetics, 219(4), https://doi.org/10.1093/genetics/iyab165
10.1093/genetics/iyab165	Pacific oyster	qtl	Yin, X. and Hedgecock, D., 2021. Overt and concealed genetic loads revealed by QTL mapping of genotype-dependent viability in the Pacific oyster Crassostrea gigas. Genetics, 219(4), https://doi.org/10.1093/genetics/iyab165
10.1093/gigascience/giab020	Pacific oyster	genome	Carolina Pe√±aloza, Alejandro P Gutierrez, L√©l E√∂ry, Shan Wang, Ximing Guo, Alan L Archibald, Tim P Bean, Ross D Houston, A chromosome-level genome assembly for the Pacific oyster Crassostrea gigas, GigaScience, Volume 10, Issue 3, March 2021, giab020, https://doi.org/10.1093/gigascience/giab020
10.1111/1462-2920.14750	Pacific oyster	microbiome	Lasa, A., di Cesare, A., Tassistro, G., Borello, A., Gualdi, S., Furones, D., Carrasco, N., Cheslett, D., Brechon, A., Paillard, C., Bidault, A., Pernet, F., Canesi, L., Edomi, P., Pallavicini, A., Pruzzo, C. and Vezzulli, L. (2019), Dynamics of the Pacific oyster pathobiota during mortality episodes in Europe assessed by 16S rRNA gene profiling and a new target enrichment next-generation sequenc…
10.1111/1755-0998.13368	Pacific oyster	genetic map	Qi, H., Li, L. and Zhang, G., 2021. Construction of a chromosome‚Äêlevel genome and variation map for the Pacific oyster Crassostrea gigas. Molecular Ecology Resources, 21(5), pp.1670-1685. https://doi.org/10.1111/1755-0998.13368
10.1111/age.12909	Pacific oyster	genomic selection	Gutierrez, A.P., Symonds, J., King, N., Steiner, K., Bean, T.P. and Houston, R.D., 2020. Potential of genomic selection for improvement of resistance to ostreid herpesvirus in Pacific oyster (Crassostrea gigas). Animal genetics, 51(2), pp.249-257. https://doi.org/10.1111/age.12909
10.1111/gcb.16880	Pacific oyster	RNA-seq	George, M. N., Cattau, O., Middleton, M. A., Lawson, D., Vadopalas, B., Gavery, M., & Roberts, S. B. (2023). Triploid Pacific oysters exhibit stress response dysregulation and elevated mortality following heatwaves. Global Change Biology, 00, 1‚Äì19. https://doi.org/10.1111/gcb.16880
10.1111/j.1365-294x.2012.05688.x	Pacific oyster	mas	Plough, L.V., 2012. Environmental stress increases selection against and dominance of deleterious mutations in inbred families of the Pacific oyster Crassostrea gigas. Molecular Ecology, 21(16), pp.3974-3987, https://doi.org/10.1111/j.1365-294x.2012.05688.x
10.1111/j.1365-294x.2012.05688.x	Pacific oyster	qtl	Plough, L.V., 2012. Environmental stress increases selection against and dominance of deleterious mutations in inbred families of the Pacific oyster Crassostrea gigas. Molecular Ecology, 21(16), pp.3974-3987, https://doi.org/10.1111/j.1365-294x.2012.05688.x
10.1111/mec.13524	Pacific oyster	mas	Plough, L.V., Shin, G. and Hedgecock, D., 2016. Genetic inviability is a major driver of type III survivorship in experimental families of a highly fecund marine bivalve. Molecular Ecology, 25(4), pp.895-910.,https://doi.org/10.1111/mec.13524
10.1111/mec.13524	Pacific oyster	qtl	Plough, L.V., Shin, G. and Hedgecock, D., 2016. Genetic inviability is a major driver of type III survivorship in experimental families of a highly fecund marine bivalve. Molecular Ecology, 25(4), pp.895-910.,https://doi.org/10.1111/mec.13524
10.1126/sciadv.adg6034.	Pacific oyster	singe cell	Piovani L, Leite DJ, Ya√±ez Guerra LA, Simpson F, Musser JM, Salvador-Mart√≠nez I, Marl√©taz F, J√©kely G, Telford MJ. Single-cell atlases of two lophotrochozoan larvae highlight their complex evolutionary histories. Sci Adv. 2023 Aug 2;9(31):eadg6034. doi: 10.1126/sciadv.adg6034. Epub 2023 Aug
10.1128/aem.00052-24	Pacific Oyster	microbiome	Zhong KX, Chan AM, Collicutt B, Daspe M, Finke JF, Foss M, Green TJ, Harley CDG, Hesketh AV, Miller KM, Otto SP, Rolheiser K, Saunders R, Sutherland BJG, Suttle CA.2024.The prokaryotic and eukaryotic microbiome of Pacific oyster spat is shaped by ocean warming but not acidification. Appl Environ Microbiol90:e00052-24.https://doi.org/10.1128/aem.00052-24
10.1128/aem.00052-24	Pacific oyster	microbiome	Zhong KX, Chan AM, Collicutt B, Daspe M, Finke JF, Foss M, Green TJ, Harley CDG, Hesketh AV, Miller KM, Otto SP, Rolheiser K, Saunders R, Sutherland BJG, Suttle CA.2024.The prokaryotic and eukaryotic microbiome of Pacific oyster spat is shaped by ocean warming but not acidification. Appl Environ Microbiol90:e00052-24.https://doi.org/10.1128/aem.00052-24
10.1186/1471-2164-11-483	Pacific oyster	dna methylation	Gavery MR and Roberts SB. (2010) DNA methylation patterns provide insight into epigenetic regulation in the Pacific oyster (Crassostrea gigas) BMC Genomics 11:483. doi:10.1186/1471-2164-11-483
10.1186/1471-2180-13-252	Pacific oyster	microbiome	Wegner, K.M., Volkenborn, N., Peter, H. et al. Disturbance induced decoupling between host genetics and composition of the associated microbiome. BMC Microbiol 13, 252 (2013). https://doi.org/10.1186/1471-2180-13-252
10.1186/s12864-020-07127-3	Pacific oyster	proteomics	Shelly A. Wanamaker , Kaitlyn R. Mitchell, Rhonda Elliott Thompson, Benoit Eudeline, Brent Vadopalas, Emma B. Timmins-Schiffman & Steven B. Roberts. (**2020**) [Temporal proteomic profiling reveals insight into critical developmental processes and temperature-influenced physiological response differences in a bivalve mollusc](http://doi.org/10.1186/s12864-020-07127-3) BMC Genomics 21, 723 doi:10.…
10.1186/s12864-022-08781-5	Pacific oyster	dna methylation	Venkataraman, Y.R., White, S.J. & Roberts, S.B. Differential DNA methylation in Pacific oyster reproductive tissue in response to ocean acidification. BMC Genomics 23, 556 (2022). https://doi.org/10.1186/s12864-022-08781-5
10.1186/s40168-022-01280-5	Pacific oyster	microbiome	Fallet, M., Montagnani, C., Petton, B. et al. Early life microbial exposures shape the Crassostrea gigas immune system for lifelong and intergenerational disease protection. Microbiome 10, 85 (2022). https://doi.org/10.1186/s40168-022-01280-5
10.1186/s42523-020-00032-w	Pacific oyster	metagenomics	Dupont, S., Lokmer, A., Corre, E. et al. Oyster hemolymph is a complex and dynamic ecosystem hosting bacteria, protists and viruses. anim microbiome 2, 12 (2020). https://doi.org/10.1186/s42523-020-00032-w
10.1186/s42523-020-00032-w	Pacific oyster	microbiome	Dupont, S., Lokmer, A., Corre, E. et al. Oyster hemolymph is a complex and dynamic ecosystem hosting bacteria, protists and viruses. anim microbiome 2, 12 (2020). https://doi.org/10.1186/s42523-020-00032-w
10.1186/s42523-023-00246-8	Pacific oyster	microbiome	Clerissi, C., Luo, X., Lucasson, A.¬†et al.¬†A core of functional complementary bacteria infects oysters in Pacific Oyster Mortality Syndrome.¬†anim microbiome¬†5, 26 (2023). https://doi.org/10.1186/s42523-023-00246-8
10.12688/wellcomeopenres.22255.1	Pacific oyster	genome	Mrowicki, R., Uhl, R. and Darwin Tree of Life Consortium, 2024. The genome sequence of the Pacific oyster, Magallana gigas (Thunberg, 1793). Wellcome Open Research, 9(284), p.284. https://doi.org/10.12688/wellcomeopenres.22255.1
10.1371/journal.pone.0174007	Pacific oyster	genotyping	Qi, H., Song, K., Li, C., Wang, W., Li, B., Li, L. and Zhang, G., 2017. Construction and evaluation of a high-density SNP array for the Pacific oyster (Crassostrea gigas). PLoS One, 12(3), p.e0174007. https://doi.org/10.1371/journal.pone.0174007
10.1534/g3.115.019570	Pacific oyster	genetic map	Hedgecock D, Shin G, Gracey AY, Den Berg DV, Samanta MP. Second-Generation Linkage Maps for the Pacific Oyster Crassostrea gigas Reveal Errors in Assembly of Genome Scaffolds. G3: Genes/Genomes/Genetics. 2015;5(10):2007‚Äì19.
10.1534/g3.117.041780	Pacific oyster	genotyping	Gutierrez, A.P., Turner, F., Gharbi, K., Talbot, R., Lowe, N.R., Pe√±aloza, C., McCullough, M., Prod√∂hl, P.A., Bean, T.P. and Houston, R.D., 2017. Development of a medium density combined-species SNP array for Pacific and European oysters (Crassostrea gigas and Ostrea edulis). G3: Genes, Genomes, Genetics, 7(7), pp.2209-2218._x000D_ https://doi.org/10.1534/g3.117.041780
10.1093/g3journal/jkae280	Pacific oyster	genotyping	Thompson, N. F., Sutherland, B. J., Green, T. J., & Delomas, T. A. (2024). A free lunch: microhaplotype discovery in an existing amplicon panel improves parentage assignment for the highly polymorphic Pacific oyster. G3: Genes, Genomes, Genetics, jkae280
10.1534/g3.118.200113	Pacific oyster	mas	Gutierrez, A.P., Bean, T.P., Hooper, C., Stenton, C.A., Sanders, M.B., Paley, R.K., Rastas, P., Bryrom, M., Matika, O. and Houston, R.D., 2018. A genome-wide association study for host resistance to ostreid herpesvirus in Pacific oysters (Crassostrea gigas). G3: Genes, Genomes, Genetics, 8(4), pp.1273-1280. https://doi.org/10.1534/g3.118.200113
10.1534/g3.118.200113	Pacific oyster	qtl	Gutierrez, A.P., Bean, T.P., Hooper, C., Stenton, C.A., Sanders, M.B., Paley, R.K., Rastas, P., Bryrom, M., Matika, O. and Houston, R.D., 2018. A genome-wide association study for host resistance to ostreid herpesvirus in Pacific oysters (Crassostrea gigas). G3: Genes, Genomes, Genetics, 8(4), pp.1273-1280. https://doi.org/10.1534/g3.118.200113
10.1534/g3.120.401728	Pacific oyster	genetic map	Yin, X., Arias-P√©rez, A., Kitapci, T.H. and Hedgecock, D., 2020. High-density linkage maps based on Genotyping-by-Sequencing (GBS) confirm a chromosome-level genome assembly and reveal variation in recombination rate for the Pacific oyster Crassostrea gigas. G3: Genes, Genomes, Genetics, 10(12), pp.4691-4705. https://doi.org/10.1534/g3.120.401728
10.1534/genetics.111.131854.	Pacific oyster	mas	Plough LV, Hedgecock D. 2011. Quantitative trait locus analysis of stage-specific inbreeding depression in the Pacific oyster Crassostrea gigas. Genetics. 2011;189(4):1473. doi: 10.1534/genetics.111.131854.
10.1534/genetics.111.131854.	Pacific oyster	qtl	Plough LV, Hedgecock D. 2011. Quantitative trait locus analysis of stage-specific inbreeding depression in the Pacific oyster Crassostrea gigas. Genetics. 2011;189(4):1473. doi: 10.1534/genetics.111.131854.
10.3389/fgene.2018.00391	Pacific oyster	genomic selection	Gutierrez, A.P., Matika, O., Bean, T.P. and Houston, R.D., 2018. Genomic selection for growth traits in Pacific oyster (Crassostrea gigas): potential of low-density marker panels for breeding value prediction. Frontiers in Genetics, 9, p.391. https://doi.org/10.3389/fgene.2018.00391
10.3389/fmicb.2019.00473	Pacific oyster	microbiome	King, W.L., Siboni, N., Williams, N.L., Kahlke, T., Nguyen, K.V., Jenkins, C., Dove, M., O’Connor, W., Seymour, J.R. and Labbate, M., 2019. Variability in the composition of Pacific oyster microbiomes across oyster families exhibiting different levels of susceptibility to OsHV-1 μvar disease. Frontiers in microbiology, 10, p.473.doi: 10.3389/fmicb.2019.00473
10.3389/fphys.2014.0022	Pacific oyster	dna methylation	Olson CE and Roberts SB. (2014). Genome-wide profiling of DNA methylation and gene expression in Crassostrea gigas male gametes Frontiers in Physiology. 5:224. doi: 10.3389/fphys.2014.0022
10.3389/frmbi.2023.1071186	Pacific oyster	microbiome	English, M.K., Langdon, C.J., Schubiger, C.B. and Mueller, R.S., 2023. Dominant bacterial taxa drive microbiome differences of juvenile Pacific oysters of the same age and variable sizes. Frontiers in Microbiomes, 2, p.1071186. https://doi.org/10.3389/frmbi.2023.1071186
10.7717/peerj.14158	Pacific oyster	proteomics	Crandall G, Elliott Thompson R, Eudeline B, Vadopalas B, Timmins-Schiffman E, Roberts S. 2022. Proteomic response of early juvenile Pacific oysters (_Crassostrea gigas_) to temperature. PeerJ 10:e14158 <https://doi.org/10.7717/peerj.14158>
10.7717/peerj.215	Pacific oyster	dna methylation	Gavery MR and Roberts SB. (2013) Predominant intragenic methylation is associated with gene expression characteristics in a bivalve mollusc PeerJ 1:e215. doi:10.7717/peerj.215
doi: 10.3389/fmicb.2016.01367	Pacific oyster	microbiome	Lokmer, A., Goedknegt, M.A., Thieltges, D.W., Fiorentino, D., Kuenzel, S., Baines, J.F. and Wegner, K.M., 2016. Spatial and temporal dynamics of Pacific oyster hemolymph microbiota across multiple scales. Frontiers in microbiology, 7, p.1367. doi: 10.3389/fmicb.2016.01367
doi: 10.3389/fmicb.2020.00311	Pacific oyster	microbiome	Clerissi, C., De Lorgeril, J., Petton, B., Lucasson, A., Escoubas, J.M., Gueguen, Y., Dégremont, L., Mitta, G. and Toulza, E., 2020. Microbiota composition and evenness predict survival rate of oysters confronted to Pacific oyster mortality syndrome. Frontiers in microbiology, 11, p.311. doi: 10.3389/fmicb.2020.00311
doi:10.1038/ismej.2014.160	Pacific oyster	microbiome	Lokmer, A. and Wegner, K.M., 2015. Hemolymph microbiome of Pacific oysters in response to temperature, temperature stress and infection. The ISME journal, 9(3), pp.670-682. doi:10.1038/ismej.2014.160
doi:10.1111/1462-2920.13163	Pacific oyster	microbiome	Lokmer, A., Kuenzel, S., Baines, J.F. and Wegner, K.M., 2016. The role of tissue‐specific microbiota in initial establishment success of Pacific oysters. Environmental microbiology, 18(3), pp.970-987. doi:10.1111/1462-2920.13163
doi:10.1111/1751-7915.13277	Pacific oyster	microbiome	Simons, A.L., Churches, N. and Nuzhdin, S., 2018. High turnover of faecal microbiome from algal feedstock experimental manipulations in the Pacific oyster (Crassostrea gigas). Microbial biotechnology, 11(5), pp.848-858. doi:10.1111/1751-7915.13277
doi:10.1111/jam.14326	Pacific oyster	microbiome	Pathirana, E., McPherson, A., Whittington, R. and Hick, P., 2019. The role of tissue type, sampling and nucleic acid purification methodology on the inferred composition of Pacific oyster (Crassostrea gigas) microbiome. Journal of applied microbiology, 127(2), pp.429-444. doi:10.1111/jam.14326
doi.org/10.1016/j.aquaculture.2018.07.052	Pacific oyster	microbiome	Laroche, O., Symonds, J.E., Smith, K.F., Banks, J.C., Mae, H., Bowman, J.P. and Pochon, X., 2018. Understanding bacterial communities for informed biosecurity and improved larval survival in Pacific oysters. Aquaculture, 497, pp.164-173. doi.org/10.1016/j.aquaculture.2018.07.052
doi.org/10.1093/sumbio/qvae014	Pacific oyster	microbiome	Kunselman, E., Manrique, D., Burge, C.A., Allard, S., Daniel, Z., Mitta, G., Petton, B. and Gilbert, J.A., 2024. Temperature and microbe mediated impacts of the San Diego Bay ostreid herpesvirus (OsHV-1) microvariant on juvenile Pacific oysters. Sustainable Microbiology, 1(1). doi.org/10.1093/sumbio/qvae014
10.1186/s12896-020-00626-x	Pacific salmon	gene editing	Gratacap, R.L., Regan, T., Dehler, C.E., Martin, S.A., Boudinot, P., Collet, B. and Houston, R.D., 2020. Efficient CRISPR/Cas9 genome editing in a salmonid fish cell line using a lentivirus delivery system. BMC biotechnology, 20, pp.1-9. https://doi.org/10.1186/s12896-020-00626-x
10.1007/s00705-009-0584-5	Pacific Whiteleg Shrimp	genome	Dhar et al. 2010. Characterization of a Taura syndrome virus isolate originating from the 2004 Texas epizootic in cultured shrimp. Archives of Virology, 155,315–327, DOI 10.1007/s00705-009-0584-5.
10.1007/s00705-019-04408-5	Pacific Whiteleg Shrimp	genotyping	Mai et al. 2019. Novel infectious myonecrosis virus (IMNV) genotypes associated with disease outbreaks on Penaeus vannamei shrimp farms in Indonesia. Archives of Virology, 164:3051–3057. https://doi.org/10.1007/s00705-019-04408-5.
10.1016/j.aquaculture.2022.738159	Pacific Whiteleg Shrimp	RNA-seq	Andrade et al. 2022. Novel infectious myonecrosis virus (IMNV) variant is associated with recent disease outbreaks in Penaeus vannamei shrimp in Brazil. Aquaculture, Volume 554, 738159. https://doi.org/10.1016/j.aquaculture.2022.738159.
10.1016/j.jip.2020.107336	Pacific Whiteleg Shrimp	qtl	Mai et al. 2020. A comparative study of Enterocytozoon hepatopenaei (EHP) challenge methods in Penaeus vannamei. Journal of Invertebrate Pathology 171, 107336. https://doi.org/10.1016/j.jip.2020.107336.
10.1016/j.jip.2020.107424	Pacific Whiteleg Shrimp	RNA-seq	Aranguren Caro et al. 2020. Acute hepatopancreatic necrosis disease (VPAHPND), a chronic disease in shrimp (Penaeus vannamei) population raised in Latin America. Journal of Invertebrate Pathology, 174, 107424. https://doi.org/10.1016/j.jip.2020.107424.
10.1016/j.jip.2023.107968	Pacific Whiteleg Shrimp	RNA-seq	Dhar et al. 2023. Detection of a novel microsporidium with intranuclear localization in farmed Penaeus vannamei from Latin America. Journal of Invertebrate Pathology, 200, 107968. https://doi.org/10.1016/j.jip.2023.107968.
10.1016/j.jviromet.2023.114840	Pacific Whiteleg Shrimp	genome	Dhar et al. 2024. Comparison of Polymerase Chain Reaction (PCR) assay performance in detecting Decapod penstylhamaparvovirus 1 in penaeid shrimp. Journal of Virological Methods, 323, 114840. https://doi.org/10.1016/j.jip.2023.107968.
10.1016/j.mcp.2021.101710	Pacific Whiteleg Shrimp	proteomics	Mai et al. 2021. Development of a Recombinase Polymerase Amplification (RPA) assay for acute hepatopancreatic necrosis disease (AHPND) detection in Pacific white shrimp (Penaeus vannamei). Molecular and Cellular Probes, Volume 57, 10171. https://doi.org/10.1016/j.mcp.2021.101710.
10.1038/s41598-019-56170-y	Pacific Whiteleg Shrimp	industry application	Sullivan et al. 2019. Rapid, CRISPR-Based, Field-Deployable Detection Of White Spot Syndrome Virus In Shrimp. Scientific Reports, 9:19702, https://doi.org/10.1038/s41598-019-56170-y.
10.1038/s41598-020-70435-x	Pacific Whiteleg Shrimp	genome	Cruz-Flores et al. 2020. Genome reconstruction of white spot syndrome virus (WSSV) from archival Davidson’s-fixed paraffin embedded shrimp (Penaeus vannamei) tissue. Scientific Reports 10:13425, https://doi.org/10.1038/s41598-020-70435-x.
10.1038/s41598-022-19127-2	Pacific Whiteleg Shrimp	rraseq	López-Carvallo et al. 2022. The emerging pathogen Enterocytozoon hepatopenaei drives a degenrative cycli pattern in the hepatopancres microbiome of the shrimp (Penaeus vannamei). Scientific Reports. 2:14766. https://doi.org/10.1038/s41598-022-19127-2
10.1111/are.15001	Pacific Whiteleg Shrimp	genomics	Schofield et al. 2020. Pathogenicity of Acute Hepatopancreatic Necrosis Disease (AHPND) on the freshwater prawn, Macrobrachium rosenbergii, and Pacific White Shrimp, Penaeus vannamei , at various salinities. Aquaculture Research 52(4), Pages 1480-1489. DOI: 10.1111/are.15001
10.1128/genomea.00497-18	Pacific Whiteleg Shrimp	genome	Kanrar et al. 2018. Complete Genome Sequence of a Novel Mutant Strain of Vibrio parahaemolyticus from Pacific White Shrimp (Penaeus vannamei). 6(24), 10.1128/genomea.00497-18.
10.3201/eid2802.211874	Pacific Whiteleg Shrimp	genome	Dhar et al. 2022. Genetic Relatedness of Infectious Hypodermal and Hematopoietic Necrosis Virus Isolates, United States, 2019. Emergene Infectious Disease, 28(2): 373–381. doi: 10.3201/eid2802.211874.
10.3354/dao03285	Pacific Whiteleg Shrimp	genome	Aranguren Caro et al. 2018. Detection and quantification of Hepatobacter penaei bacteria (NHPB) by new PCR and quantitative PCR assays. 131:49-57 Disease of Aquatic Organisms: https://doi.org/10.3354/dao03285.
10.3354/dao03330	Pacific Whiteleg Shrimp	genome	Dhar et al. 2019. First Report of acute hepatopancreatic necrosis disease (AHPND) occurring in the USA. Disease of Aquactic Organisms, 132:241-247. https://doi.org/10.3354/dao03330.
10.3354/dao03522	Pacific Whiteleg Shrimp	transcriptomics	Aranguren Caro et al. 2020. Evidences supporting Enterocytozoon hepatopenaei association with white feces syndrome in farmed Penaeus vannamei in Venezuela and Indonesia. Disease of Aquatic Organisms. Vol. 141: 71–78, https://doi.org/10.3354/dao03522.
10.3390/v14102220	Pacific Whiteleg Shrimp	transcriptomics	Cruz-Flores et al. 2022. Identification of a Novel Solinvivirus with Nuclear Localization Associated with Mass Mortalities in Cultured Whiteleg Shrimp (Penaeus vannamei). Viruses 2022, 14(10). doi.org/10.3390/v14102220.
10.1093/gbe/evz006	Abalone Pinto	genome	Rick E Masonbrink, Catherine M Purcell, Sara E Boles, Andrew Whitehead, John R Hyde, Arun S Seetharam, Andrew J Severin, An Annotated Genome for Haliotis rufescens (Red Abalone) and Resequenced Green, Pink, Pinto, Black, and White Abalone Species, Genome Biology and Evolution, Volume 11, Issue 2, February 2019, Pages 431‚Äì438, https://doi.org/10.1093/gbe/evz006
10.1111/1755-0998.12052	Abalone Pinto	RNA-seq	Timmins-Schiffman EB, Friedman CS, Metzger DC, White SJ and Roberts SB. (2013) Genomic resource development for shellfish of conservation concern Molecular Ecology Resources. doi:10.1111/1755-0998.12052
10.3389/fcosc.2022.911218	Abalone Pinto	genotyping	Dimond, J.L., Bouma, J.V., Carson, H.S., Gavery, M.R., O‚ÄôBrien, C., Simchick, C. and Sowul, K., 2022. Efficacy of endangered pinto abalone (Haliotis kamtschatkana) stock restoration in the southern Salish Sea from a genomic perspective. Frontiers in Conservation Science, 3, p.911218.
10.1016/j.fsi.2022.05.017	Pompano	RNA-seq	Zhang, D., Mohammed, H., Ye, Z., Rhodes, M.A., Thongda, W., Zhao, H., Jescovitch, L.N., Fuller, S.A., Davis, D.A. and Peatman, E., 2022. Transcriptomic profiles of Florida pompano (Trachinotus carolinus) gill following infection by the ectoparasite Amyloodinium ocellatum. Fish & Shellfish Immunology, 125, pp.171-179.
10.1093/gigascience/giae092	Rainbow Trout (O. mykiss)	dna methylation	Salem M, Al-Tobasei R, Ali A, An L, Wang Y, Bai X, Bi Y, Zhou H: Functional annotation of regulatory elements in rainbow trout uncovers roles of the epigenome in genetic selection and genome evolution GigaScience 2024, 13:1-15.
10.1093/gigascience/giae092	Rainbow Trout (O. mykiss)	atacseq	Salem M, Al-Tobasei R, Ali A, An L, Wang Y, Bai X, Bi Y, Zhou H: Functional annotation of regulatory elements in rainbow trout uncovers roles of the epigenome in genetic selection and genome evolution GigaScience 2024, 13:1-15.
10.1093/gigascience/giae092	Rainbow Trout (O. mykiss)	chip-seq	Salem M, Al-Tobasei R, Ali A, An L, Wang Y, Bai X, Bi Y, Zhou H: Functional annotation of regulatory elements in rainbow trout uncovers roles of the epigenome in genetic selection and genome evolution GigaScience 2024, 13:1-15.
10.1007/s00438-018-1518-2	Rainbow Trout (O. mykiss)	gwas	Reis Neto RV, Yoshida GM, Lhorente JP, Y√°√±ez JM (2019) Genome-wide association analysis for body weight identifies candidate genes related to development and metabolism in rainbow trout (Oncorhynchus mykiss). Molecular Genetics and Genomics doi 10.1007/s00438-018-1518-2
10.1007/s00438-018-1518-2	Rainbow Trout (O. mykiss)	qtl	Reis Neto RV, Yoshida GM, Lhorente JP, Y√°√±ez JM (2019) Genome-wide association analysis for body weight identifies candidate genes related to development and metabolism in rainbow trout (Oncorhynchus mykiss). Molecular Genetics and Genomics doi 10.1007/s00438-018-1518-2
10.1007/s10126-022-10128-w.	Rainbow Trout (O. mykiss)	gene editing	Fujihara, Ryo, Naoto Katayama, Sakiko Sadaie, Misako Miwa, Gabriela Angelica Sanchez Matias, Kensuke Ichida, Wataru Fujii, Kunihiko Naito, Makoto Hayashi, and Goro Yoshizaki. 2022. ‚ÄúProduction of Germ Cell-Less Rainbow Trout by Dead End Gene Knockout and Their Use as Recipients for Germ Cell Transplantation.‚Äù Marine Biotechnology 24 (2): 417‚Äì29. https://doi.org/10.1007/s10126-022-10128-w.
10.1007/s10499-011-9490-4	Rainbow Trout (O. mykiss)	microarray	Overturf, K., Vallejo, R., Palti, Y., Barrows, F., and Parsons, J. 2011. Microarray analysis of differeential utilization of plant-based dies by rainbow trout. Aquaculture International 20:213-232
10.1016/j.aquaculture.2021.737164	Rainbow Trout (O. mykiss)	genomic selection	Vallejo RL, Cheng H, Fragomeni BO, Gao G, Silva RMO, Martin KE, Evenhuis JP, Wiens GD, Leeds TD, Palti Y (2021) The accuracy of genomic predictions for bacterial cold water disease resistance remains higher than the pedigree-based model one generation after model training in a commercial rainbow trout breeding population. Aquaculture: 737164 doi https://doi.org/10.1016/j.aquaculture.2021.737164
10.1016/j.aquaculture.2022.738574	Rainbow Trout (O. mykiss)	industry application	Vallejo RL, Evenhuis JP, Cheng H, Fragomeni BO, Gao G, Liu S, Long RL, Shewbridge KL, Silva RMO, Wiens GD, Leeds TD, Martin KE, Palti Y (2022) Genome-wide mapping of quantitative trait loci that can be used in marker-assisted selection for resistance to bacterial cold water disease in two commercial rainbow trout breeding populations. Aquaculture: 738574 doi https://doi.org/10.1016/j.aquaculture.…
10.1016/j.aquaculture.2022.738574	Rainbow Trout (O. mykiss)	mas	Vallejo RL, Evenhuis JP, Cheng H, Fragomeni BO, Gao G, Liu S, Long RL, Shewbridge KL, Silva RMO, Wiens GD, Leeds TD, Martin KE, Palti Y (2022) Genome-wide mapping of quantitative trait loci that can be used in marker-assisted selection for resistance to bacterial cold water disease in two commercial rainbow trout breeding populations. Aquaculture: 738574 doi https://doi.org/10.1016/j.aquaculture.…
10.1038/s41559-019-1044-6	Rainbow Trout (O. mykiss)	Genetic map	Pearse DE, Barson NJ, Nome T, Gao G, Campbell MA, Abad√≠a-Cardoso A, Anderson EC, Rundio DE, Williams TH, Naish KA, Moen T, Liu S, Kent M, Moser M, Minkley DR, Rondeau EB, Brieuc MSO, Sandve SR, Miller MR, Cedillo L, Baruch K, Hernandez AG, Ben-Zvi G, Shem-Tov D, Barad O, Kuzishchin K, Garza JC, Lindley ST, Koop BF, Thorgaard GH, Palti Y, Lien S (2019) Sex-dependent dominance maintains migration …
10.1038/s41598-017-09515-4	Rainbow Trout (O. mykiss)	RNA-seq	Paneru BD, Al-Tobasei R, Kenney B, Leeds TD, Salem M (2017) RNA-Seq reveals MicroRNA expression signature and genetic polymorphism associated with growth and muscle quality traits in rainbow trout. Scientific Reports 7: 9078 doi 10.1038/s41598-017-09515-4
10.1038/s41598-020-74757-8	Rainbow Trout (O. mykiss)	qtl	Fraslin C, Phocas F, Bestin A, Charles M, Bernard M, Krieg F, Dechamp N, Ciobotaru C, Hoz√© C, Petitprez F, Milhes M, Lluch J, Bouchez O, Poncet C, Hocd√© P, Haffray P, Guiguen Y, Quillet E (2020a) Genetic determinism of spontaneous masculinisation in XX female rainbow trout: new insights using medium throughput genotyping and whole-genome sequencing. Scientific Reports 10: 17693 doi 10.1038/s415…
10.1093/g3journal/jkae168	Rainbow Trout (O. mykiss)	genotyping	Sixin Liu, Kyle E Martin, Warren M Snelling, Roseanna Long, Timothy D Leeds, Roger L Vallejo, Gregory D Wiens, Yniv Palti, Accurate genotype imputation from low-coverage whole-genome sequencing data of rainbow trout,¬†G3 Genes|Genomes|Genetics, 2024;, jkae168,¬†https://doi.org/10.1093/g3journal/jkae168
10.1093/g3journal/jkae168	Rainbow Trout (O. mykiss)	mas	Liu S, Martin KE, Snelling WM, Long R, Leeds TD, Vallejo RL, Wiens GD, Palti Y. 2024. Accurate genotype imputation from low-coverage whole-genome sequencing data of rainbow trout. G3 Genes|Genomes|Genetics. 14(9). https://doi.org/10.1093/g3journal/jkae168
10.1111/1755-0998.12337	Rainbow Trout (O. mykiss)	array	Palti Y, Gao G, Liu S, Kent MP, Lien S, Miller MR, Rexroad CE, Moen T (2015) The development and characterization of a 57K single nucleotide polymorphism array for rainbow trout. Mol Ecol Res 15: 662-672 doi 10.1111/1755-0998.12337
10.1111/1755-0998.12337	Rainbow Trout (O. mykiss)	array	Palti Y, Gao G, Liu S, Kent MP, Lien S, Miller MR, Rexroad CE, Moen T (2015) The development and characterization of a 57K single nucleotide polymorphism array for rainbow trout. Mol Ecol Res 15: 662-672 doi 10.1111/1755-0998.12337
10.1111/1755-0998.12337	Rainbow Trout (O. mykiss)	genotyping	Palti Y, Gao G, Liu S, Kent MP, Lien S, Miller MR, Rexroad CE, Moen T (2015) The development and characterization of a 57K single nucleotide polymorphism array for rainbow trout. Mol Ecol Res 15: 662-672 doi 10.1111/1755-0998.12337
10.1111/1755-0998.12337	Rainbow Trout (O. mykiss)	genotyping	Palti Y, Gao G, Liu S, Kent MP, Lien S, Miller MR, Rexroad CE, Moen T (2015) The development and characterization of a 57K single nucleotide polymorphism array for rainbow trout. Mol Ecol Res 15: 662-672 doi 10.1111/1755-0998.12337
10.1186/s12711-018-0431-9	Rainbow Trout (O. mykiss)	qtl	Fraslin C, Dechamp N, Bernard M, Krieg F, Hervet C, Guyomard R, Esquerr√© D, Barbieri J, Kuchly C, Duchaud E, Boudinot P, Rochat T, Bernardet J-F, Quillet E (2018) Quantitative trait loci for resistance to Flavobacterium psychrophilum in rainbow trout: effect of the mode of infection and evidence of epistatic interactions. Genetics Selection Evolution 50: 60 doi 10.1186/s12711-018-0431-9
10.1186/s12711-019-0484-4	Rainbow Trout (O. mykiss)	genomic selection	Silva RMO, Evenhuis JP, Vallejo RL, Gao G, Martin KE, Leeds TD, Palti Y, Lourenco DAL (2019) Whole-genome mapping of quantitative trait loci and accuracy of genomic predictions for resistance to columnaris disease in two rainbow trout breeding populations. Genetics Selection Evolution 51: 42 doi 10.1186/s12711-019-0484-4
10.1186/s12711-019-0484-4	Rainbow Trout (O. mykiss)	genomic selection	Silva RMO, Evenhuis JP, Vallejo RL, Gao G, Martin KE, Leeds TD, Palti Y, Lourenco DAL (2019) Whole-genome mapping of quantitative trait loci and accuracy of genomic predictions for resistance to columnaris disease in two rainbow trout breeding populations. Genetics Selection Evolution 51: 42 doi 10.1186/s12711-019-0484-4
10.1186/s12711-019-0484-4	Rainbow Trout (O. mykiss)	qtl	Silva RMO, Evenhuis JP, Vallejo RL, Gao G, Martin KE, Leeds TD, Palti Y, Lourenco DAL (2019) Whole-genome mapping of quantitative trait loci and accuracy of genomic predictions for resistance to columnaris disease in two rainbow trout breeding populations. Genetics Selection Evolution 51: 42 doi 10.1186/s12711-019-0484-4
10.1186/s12711-023-00782-6	Rainbow Trout (O. mykiss)	genomci selection	Garcia A, Tsuruta S, Gao G, Palti Y, Lourenco D, Leeds T (2023) Genomic selection models substantially improve the accuracy of genetic merit predictions for fillet yield and body weight in rainbow trout using a multi-trait model and multi-generation progeny testing. Genetics Selection Evolution 55: 11 doi 10.1186/s12711-023-00782-6
10.1186/s12711-023-00782-6	Rainbow Trout (O. mykiss)	genomic selection	Garcia A, Tsuruta S, Gao G, Palti Y, Lourenco D, Leeds T (2023) Genomic selection models substantially improve the accuracy of genetic merit predictions for fillet yield and body weight in rainbow trout using a multi-trait model and multi-generation progeny testing. Genetics Selection Evolution 55: 11 doi 10.1186/s12711-023-00782-6
10.1186/s12864-019-6175-2	Rainbow Trout (O. mykiss)	microbiome	Chapagain, P., Arivett, B., Cleveland, B.M. et al. Analysis of the fecal microbiota of fast- and slow-growing rainbow trout (Oncorhynchus mykiss). BMC Genomics 20, 788 (2019). https://doi.org/10.1186/s12864-019-6175-2
10.1186/s12864-020-06932-0	Rainbow Trout (O. mykiss)	genomic selection	Ali A, Al-Tobasei R, Lourenco D, Leeds T, Kenney B, Salem M (2020b) Genome-wide scan for common variants associated with intramuscular fat and moisture content in rainbow trout. BMC Genomics 21: 529 doi 10.1186/s12864-020-06932-0
10.1186/s12864-020-06932-0	Rainbow Trout (O. mykiss)	qtl	Ali A, Al-Tobasei R, Lourenco D, Leeds T, Kenney B, Salem M (2020b) Genome-wide scan for common variants associated with intramuscular fat and moisture content in rainbow trout. BMC Genomics 21: 529 doi 10.1186/s12864-020-06932-0
10.1186/s12864-020-07204-7	Rainbow Trout (O. mykiss)	microbiome	Chapagain P, Walker D, Leeds T, Cleveland BM, Salem M: Distinct microbial assemblages associated with genetic selection for high- and low- muscle yield in rainbow trout.BMC Genomics 2020, 21:820.
10.1186/s12864-020-6617-x	Rainbow Trout (O. mykiss)	genomic selection	Ali A, Al-Tobasei R, Lourenco D, Leeds T, Kenney B, Salem M (2020a) Genome-wide identification of loci associated with growth in rainbow trout. BMC Genomics 21: 209 doi 10.1186/s12864-020-6617-x
10.1186/s12864-020-6617-x	Rainbow Trout (O. mykiss)	qtl	Ali A, Al-Tobasei R, Lourenco D, Leeds T, Kenney B, Salem M (2020a) Genome-wide identification of loci associated with growth in rainbow trout. BMC Genomics 21: 209 doi 10.1186/s12864-020-6617-x
10.1186/s12864-021-07404-9	Rainbow Trout (O. mykiss)	genomic selection	Al-Tobasei R, Ali A, Garcia ALS, Lourenco D, Leeds T, Salem M (2021) Genomic predictions for fillet yield and firmness in rainbow trout using reduced-density SNP panels. BMC Genomics 22: 92 doi 10.1186/s12864-021-07404-9
10.1186/s12864-021-07404-9	Rainbow Trout (O. mykiss)	genomic selection	Al-Tobasei R, Ali A, Garcia ALS, Lourenco D, Leeds T, Salem M (2021) Genomic predictions for fillet yield and firmness in rainbow trout using reduced-density SNP panels. BMC Genomics 22: 92 doi 10.1186/s12864-021-07404-9
10.1371/journal.pone.0026998	Rainbow Trout (O. mykiss)	RNA-seq	Morera D, Roher N, Ribas L, Balasch JC, Do√±ate C, Callol A, Bolta√±a A, Roberts SB, Goetz G, Goetz FW and Mackenzie SA. (2011) RNA-Seq reveals an integrated immune response in nucleated erythrocytes PLoS ONE 6(10): e26998. doi:10.1371/journal.pone.0026998
10.1371/journal.pone.0088492	Rainbow Trout (O. mykiss)	RNA-seq	Liu S, Gao G, Palti Y, Cleveland BM, Weber GM, Rexroad CE, III (2014) RNA-seq Analysis of Early Hepatic Response to Handling and Confinement Stress in Rainbow Trout. PLoS ONE 9: e88492 doi 10.1371/journal.pone.0088492
10.1371/journal.pone.0088492	Rainbow Trout (O. mykiss)	transcriptomics	Liu S, Gao G, Palti Y, Cleveland BM, Weber GM, Rexroad CE, III (2014) RNA-seq Analysis of Early Hepatic Response to Handling and Confinement Stress in Rainbow Trout. PLoS ONE 9: e88492 doi 10.1371/journal.pone.0088492
10.1371/journal.pone.0148940	Rainbow Trout (O. mykiss)	lncrnas	Al-Tobasei R, Paneru B, Salem M (2016) Genome-Wide Discovery of Long Non-Coding RNAs in Rainbow Trout. PloS one 11: e0148940-e0148940 doi 10.1371/journal.pone.0148940
10.1371/journal.pone.0148940	Rainbow Trout (O. mykiss)	mirnas	Al-Tobasei R, Paneru B, Salem M (2016) Genome-Wide Discovery of Long Non-Coding RNAs in Rainbow Trout. PloS one 11: e0148940-e0148940 doi 10.1371/journal.pone.0148940
10.1371/journal.pone.0180972	Rainbow Trout (O. mykiss)	metabolomics	Abernathy, J. Brezas, A., Snekvik, K., Hardy, R., and Overturf, K. 2017. Integrative functional analyses using rainbow trout selected for tolerance to plant diets reveal nutrigenomic signatures for soy utilization without the concurrence of enteritis. PLOS One https://doi.org/ 10.1371/journal.pone.0180972
10.1534/g3.117.300499	Rainbow Trout (O. mykiss)	genomic selection	Yoshida GM, Bangera R, Carvalheiro R, Correa K, Figueroa R, Lhorente JP, Y√°√±ez JM (2018a) Genomic Prediction Accuracy for Resistance Against Piscirickettsia salmonis in Farmed Rainbow Trout. G3: Genes|Genomes|Genetics 8: 719 doi 10.1534/g3.117.300499
10.1534/g3.117.300499	Rainbow Trout (O. mykiss)	genomic selection	Yoshida GM, Bangera R, Carvalheiro R, Correa K, Figueroa R, Lhorente JP, Y√°√±ez JM (2018a) Genomic Prediction Accuracy for Resistance Against Piscirickettsia salmonis in Farmed Rainbow Trout. G3: Genes|Genomes|Genetics 8: 719 doi 10.1534/g3.117.300499
10.3389/fgene.2014.00453	Rainbow Trout (O. mykiss)	transcriptomics	Marancik D, Gao G, Paneru B, Ma H, Hernandez AG, Salem M, Yao J, Palti Y, Wiens GD (2015) Whole-body transcriptome of selectively bred, resistant-, control-, and susceptible-line rainbow trout following experimental challenge with Flavobacterium psychrophilum. Frontiers in Genetics 5 doi 10.3389/fgene.2014.00453
10.3389/fgene.2016.00203	Rainbow Trout (O. mykiss)	gwas	Gonzalez-Pena D, Gao G, Baranski M, Moen T, Cleveland BM, Kenney PB, Vallejo RL, Palti Y, Leeds TD (2016) Genome-Wide Association Study for Identifying Loci that Affect Fillet Yield, Carcass, and Body Weight Traits in Rainbow Trout (Oncorhynchus mykiss). Frontiers in Genetics 7: 203 doi 10.3389/fgene.2016.00203
10.3389/fgene.2016.00203	Rainbow Trout (O. mykiss)	qtl	Gonzalez-Pena D, Gao G, Baranski M, Moen T, Cleveland BM, Kenney PB, Vallejo RL, Palti Y, Leeds TD (2016) Genome-Wide Association Study for Identifying Loci that Affect Fillet Yield, Carcass, and Body Weight Traits in Rainbow Trout (Oncorhynchus mykiss). Frontiers in Genetics 7: 203 doi 10.3389/fgene.2016.00203
10.3389/fgene.2019.00386	Rainbow Trout (O. mykiss)	genomic selection	Ali A, Al-Tobasei R, Lourenco D, Leeds T, Kenney B, Salem M (2019) Genome-Wide Association Study Identifies Genomic Loci Affecting Filet Firmness and Protein Content in Rainbow Trout. Frontiers in Genetics 10 doi 10.3389/fgene.2019.00386
10.3389/fgene.2019.00386	Rainbow Trout (O. mykiss)	qtl	Ali A, Al-Tobasei R, Lourenco D, Leeds T, Kenney B, Salem M (2019) Genome-Wide Association Study Identifies Genomic Loci Affecting Filet Firmness and Protein Content in Rainbow Trout. Frontiers in Genetics 10 doi 10.3389/fgene.2019.00386
10.3389/fimmu.2022.1050722	Rainbow Trout (O. mykiss)	lncrnas	Ali A, Salem M (2022) Genome-wide identification of antisense lncRNAs and their association with susceptibility to Flavobacterium psychrophilum in rainbow trout. Frontiers in Immunology 13 doi 10.3389/fimmu.2022.1050722
10.3389/fimmu.2022.1050722	Rainbow Trout (O. mykiss)	mirnas	Ali A, Salem M (2022) Genome-wide identification of antisense lncRNAs and their association with susceptibility to Flavobacterium psychrophilum in rainbow trout. Frontiers in Immunology 13 doi 10.3389/fimmu.2022.1050722
10.3389/fimmu.2022.1050722	Rainbow Trout (O. mykiss)	RNA-seq	Ali A, Salem M (2022) Genome-wide identification of antisense lncRNAs and their association with susceptibility to Flavobacterium psychrophilum in rainbow trout. Frontiers in Immunology 13 doi 10.3389/fimmu.2022.1050722
10.3389/fimmu.2022.1050722	Rainbow Trout (O. mykiss)	shortrnas	Ali A, Salem M (2022) Genome-wide identification of antisense lncRNAs and their association with susceptibility to Flavobacterium psychrophilum in rainbow trout. Frontiers in Immunology 13 doi 10.3389/fimmu.2022.1050722
10.3389/fimmu.2022.1050722	Rainbow Trout (O. mykiss)	shortrnas	Ali A, Salem M (2022) Genome-wide identification of antisense lncRNAs and their association with susceptibility to Flavobacterium psychrophilum in rainbow trout. Frontiers in Immunology 13 doi 10.3389/fimmu.2022.1050722
10.3389/fvets.2020.590048	Rainbow Trout (O. mykiss)	genomic selection	Vallejo RL, Fragomeni BO, Cheng H, Gao G, Long RL, Shewbridge KL, MacMillan JR, Towner R, Palti Y (2020) Assessing Accuracy of Genomic Predictions for Resistance to Infectious Hematopoietic Necrosis Virus With Progeny Testing of Selection Candidates in a Commercial Rainbow Trout Breeding Population. Frontiers in Veterinary Science 7 doi 10.3389/fvets.2020.590048
10.3390/genes13071151	Rainbow Trout (O. mykiss)	dna methylation	Salem M, Al-Tobasei R, Ali A, Kenney B (2022) Integrated Analyses of DNA Methylation and Gene Expression of Rainbow Trout Muscle under Variable Ploidy and Muscle Atrophy Conditions. Genes 13: 1151
10.3390/genes13071151	Rainbow Trout (O. mykiss)	RNA-seq	Salem M, Al-Tobasei R, Ali A, Kenney B (2022) Integrated Analyses of DNA Methylation and Gene Expression of Rainbow Trout Muscle under Variable Ploidy and Muscle Atrophy Conditions. Genes 13: 1151
10.1098/rspb.2016.1380)	Rainbow Trout - redband (O. mykiss)	genotyping	Kovach RP et al. 2016 Vive la r√©sistance: genome-wide selection against introduced alleles in invasive hybrid zones. Proc. R. Soc. B Biol. Sci.283, 20161380. (doi:10.1098/rspb.2016.1380)
10.1111/eva.13163	Rainbow Trout - redband (O. mykiss)	genotyping	Strait, J. T., Eby, L. A., Kovach, R. P., Muhlfeld, C. C., Boyer, M. C., Amish, S. J., ... & Luikart, G. (2021). Hybridization alters growth and migratory life‚Äêhistory expression of native trout.¬†Evolutionary applications,¬†14(3), 821-833.
10.1111/j.1755-0998.2012.03157.x)	Rainbow Trout - redband (O. mykiss)	genotyping	Amish SJ, Hohenlohe PA, Painter S, Leary RF, Muhlfeld C, Allendorf FW, Luikart G. 2012 RAD sequencing yields a high success rate for westslope cutthroat and rainbow trout species-diagnostic SNP assays. Mol. Ecol. Resour. 12, 653‚Äì660. (doi:10.1111/j.1755-0998.2012.03157.x)
10.1111/mec.12239)	Rainbow Trout - redband (O. mykiss)	genotyping	Hohenlohe PA et al. 2013 Genomic patterns of introgression in rainbow and westslope cutthroat trout illuminated by overlapping paired-end RAD sequencing. Mol. Ecol.22, 3002‚Äì3013. (doi:10.1111/mec.12239)
10.1007/s10126-020-09974-3	Rainbow Trout (O. mykiss)	RNA-SEQ	Cleveland BM, Gao G, Leeds TD (2020) Transcriptomic response to selective breeding for fast growth in rainbow trout (Oncorhynchus mykiss). Marine Biotechnology 22: 539-550
10.1016/j.aquaculture.2021.737129.	Rainbow Trout (O. mykiss)	microbiome	Rodrigo Pulgar, Dinka Mandakovic, Pablo Salgado, Lucas Venegas, Daniela Ortiz, √Ålvaro Pe√±a-Neira, Jurij Wacyk. 2021. Micro-encapsulated grape pomace extract (MGPE) as a feed additive improves growth performance, antioxidant capacity, and shifts the gut microbiome of rainbow trout. Aquaculture. Volume 544. https://doi.org/10.1016/j.aquaculture.2021.737129.
10.1016/j.aquaculture.2022.738574	Rainbow Trout (O. mykiss)	genomic selection	Vallejo RL, Cheng H, Fragomeni BO, Shewbridge KL, Gao G, MacMillan JR, Towner R, Palti Y (2019) Genome-wide association analysis and accuracy of genome-enabled breeding value predictions for resistance to infectious hematopoietic necrosis virus in a commercial rainbow trout breeding population. Genetics Selection Evolution 51: 47 doi 10.1186/s12711-019-0489-z
10.1016/j.aquaculture.2022.738574	Rainbow Trout (O. mykiss)	MAS	Vallejo RL, Evenhuis JP, Cheng H, Fragomeni BO, Gao G, Liu S, Long RL, Shewbridge KL, Silva RMO, Wiens GD, Leeds TD, Martin KE, Palti Y (2022) Genome-wide mapping of quantitative trait loci that can be used in marker-assisted selection for resistance to bacterial cold water disease in two commercial rainbow trout breeding populations. Aquaculture: 738574 doi https://doi.org/10.1016/j.aquaculture.…
10.1016/j.aquaculture.2022.738574	Rainbow Trout (O. mykiss)	QTL	Vallejo RL, Evenhuis JP, Cheng H, Fragomeni BO, Gao G, Liu S, Long RL, Shewbridge KL, Silva RMO, Wiens GD, Leeds TD, Martin KE, Palti Y (2022) Genome-wide mapping of quantitative trait loci that can be used in marker-assisted selection for resistance to bacterial cold water disease in two commercial rainbow trout breeding populations. Aquaculture: 738574 doi https://doi.org/10.1016/j.aquaculture.…
10.1016/j.aquaculture.2024.740589.	Rainbow Trout (O. mykiss)	atacseq	Johnston, I.A., Kent, M.P., Boudinot, P., Looseley, M., Bargelloni, L., Faggion, S., Merino, G.A., Ilsley, G.R., Bobe, J., Tsigenopoulos, C.S., Robertson, J., Harrison, P.W., Martinez, P., Robledo, D., Macqueen, D.J. & Lien, S. (2024). Advancing fish breeding in aquaculture through genome functional annotation. Aquaculture, 583: 740589. DOI https://doi.org/10.1016/j.aquaculture.2024.740589.
10.1016/j.aquaculture.2024.740589.	Rainbow Trout (O. mykiss)	dna methylation	Johnston, I.A., Kent, M.P., Boudinot, P., Looseley, M., Bargelloni, L., Faggion, S., Merino, G.A., Ilsley, G.R., Bobe, J., Tsigenopoulos, C.S., Robertson, J., Harrison, P.W., Martinez, P., Robledo, D., Macqueen, D.J. & Lien, S. (2024). Advancing fish breeding in aquaculture through genome functional annotation. Aquaculture, 583: 740589. DOI https://doi.org/10.1016/j.aquaculture.2024.740589.
10.1016/j.fsi.2022.03.034	Rainbow Trout (O. mykiss)	RNA-SEQ	Bledsoe, J., Ma, J., Cain, K., Bruce, T., Rawles, A., Abernathy, J., Welker, T., and Overturf, K. 2022. Multi-tissue RNAseq reveal genetic and temporal differences in acute response to viral (IHNV) infection among three selected lines of rainbow trout with varying resistance. Fish and Shellfish Immunology 124; 343-361.
10.1016/j.ygeno.2018.01.008	Rainbow Trout (O. mykiss)	genomic selection	Yoshida GM, Carvalheiro R, Rodríguez FH, Lhorente JP, Yáñez JM (2019) Single-step genomic evaluation improves accuracy of breeding value predictions for resistance to infectious pancreatic necrosis virus in rainbow trout. Genomics 111: 127-132 doi https://doi.org/10.1016/j.ygeno.2018.01.008
10.1038/s41559-019-1044-6	Rainbow Trout (O. mykiss)	GENOME SEQUENCE	Pearse DE, Barson NJ, Nome T, Gao G, Campbell MA, Abadía-Cardoso A, Anderson EC, Rundio DE, Williams TH, Naish KA, Moen T, Liu S, Kent M, Moser M, Minkley DR, Rondeau EB, Brieuc MSO, Sandve SR, Miller MR, Cedillo L, Baruch K, Hernandez AG, Ben-Zvi G, Shem-Tov D, Barad O, Kuzishchin K, Garza JC, Lindley ST, Koop BF, Thorgaard GH, Palti Y, Lien S (2019) Sex-dependent dominance maintains migration s…
10.1038/s41559-019-1044-6	Rainbow Trout (O. mykiss)	PAN-GENOME SV ANALYSIS	Pearse DE, Barson NJ, Nome T, Gao G, Campbell MA, Abadía-Cardoso A, Anderson EC, Rundio DE, Williams TH, Naish KA, Moen T, Liu S, Kent M, Moser M, Minkley DR, Rondeau EB, Brieuc MSO, Sandve SR, Miller MR, Cedillo L, Baruch K, Hernandez AG, Ben-Zvi G, Shem-Tov D, Barad O, Kuzishchin K, Garza JC, Lindley ST, Koop BF, Thorgaard GH, Palti Y, Lien S (2019) Sex-dependent dominance maintains migration s…
10.1038/s41559-019-1044-6	Rainbow Trout (O. mykiss)	QTL	Pearse DE, Barson NJ, Nome T, Gao G, Campbell MA, Abadía-Cardoso A, Anderson EC, Rundio DE, Williams TH, Naish KA, Moen T, Liu S, Kent M, Moser M, Minkley DR, Rondeau EB, Brieuc MSO, Sandve SR, Miller MR, Cedillo L, Baruch K, Hernandez AG, Ben-Zvi G, Shem-Tov D, Barad O, Kuzishchin K, Garza JC, Lindley ST, Koop BF, Thorgaard GH, Palti Y, Lien S (2019) Sex-dependent dominance maintains migration s…
10.1038/s41598-017-09515-4	Rainbow Trout (O. mykiss)	RNA-SEQ	Paneru BD, Al-Tobasei R, Kenney B, Leeds TD, Salem M (2017) RNA-Seq reveals MicroRNA expression signature and genetic polymorphism associated with growth and muscle quality traits in rainbow trout. Scientific Reports 7: 9078 doi 10.1038/s41598-017-09515-4
10.1038/s41598-017-09515-4	Rainbow Trout (O. mykiss)	shortRNAs, lncRNAs, miRNAs	Paneru B, Ali A, Al-Tobasei R, Kenney B, Salem M (2018) Crosstalk among lncRNAs, microRNAs and mRNAs in the muscle 'degradome' of rainbow trout. Sci Rep 8: 8416 doi 10.1038/s41598-018-26753-2
10.1038/s41598-018-26753-2	Rainbow Trout (O. mykiss)	RNA-SEQ	Paneru B, Ali A, Al-Tobasei R, Kenney B, Salem M (2018) Crosstalk among lncRNAs, microRNAs and mRNAs in the muscle 'degradome' of rainbow trout. Sci Rep 8: 8416 doi 10.1038/s41598-018-26753-2
10.1038/s41598-018-26753-2	Rainbow Trout (O. mykiss)	shortRNAs, lncRNAs, miRNAs	Paneru B, Al-Tobasei R, Palti Y, Wiens GD, Salem M (2016) Differential expression of long non-coding RNAs in three genetic lines of rainbow trout in response to infection with Flavobacterium psychrophilum. Scientific Reports 6: 36032 doi 10.1038/srep36032
10.1038/s41598-018-30655-8	Rainbow Trout (O. mykiss)	RNA-SEQ	Ali A, Al-Tobasei R, Kenney B, Leeds TD, Salem M (2018) Integrated analysis of lncRNA and mRNA expression in rainbow trout families showing variation in muscle growth and fillet quality traits. Sci Rep 8: 12111 doi 10.1038/s41598-018-30655-8
10.1038/s41598-018-30655-8	Rainbow Trout (O. mykiss)	shortRNAs, lncRNAs, miRNAs	Ali A, Al-Tobasei R, Kenney B, Leeds TD, Salem M (2018) Integrated analysis of lncRNA and mRNA expression in rainbow trout families showing variation in muscle growth and fillet quality traits. Sci Rep 8: 12111 doi 10.1038/s41598-018-30655-8
10.1038/s41598-018-34326-6	Rainbow Trout (O. mykiss)	gene editing	Cleveland BM, Yamaguchi G, Radler LM, Shimizu M (2018) Editing the duplicated insulin-like growth factor binding protein-2b gene in rainbow trout (Oncorhynchus mykiss). Scientific Reports 8: 16054 doi 10.1038/s41598-018-34326-6
10.1038/s41598-020-74757-8	Rainbow Trout (O. mykiss)	PAN-GENOME SV ANALYSIS	Fraslin C, Phocas F, Bestin A, Charles M, Bernard M, Krieg F, Dechamp N, Ciobotaru C, Hozé C, Petitprez F, Milhes M, Lluch J, Bouchez O, Poncet C, Hocdé P, Haffray P, Guiguen Y, Quillet E (2020a) Genetic determinism of spontaneous masculinisation in XX female rainbow trout: new insights using medium throughput genotyping and whole-genome sequencing. Scientific Reports 10: 17693 doi 10.1038/s41598…
10.1038/srep32187	Rainbow Trout (O. mykiss)	DNA METHYLATION	Marandel L, Lepais O, Arbenoits E, Veron V, Dias K, Zion M, Panserat S (2016) Remodelling of the hepatic epigenetic landscape of glucose-intolerant rainbow trout (Oncorhynchus mykiss) by nutritional status and dietary carbohydrates. Sci Rep 6: 32187 doi 10.1038/srep32187
10.1038/srep32187	Rainbow Trout (O. mykiss)	RNA-SEQ	Marandel L, Lepais O, Arbenoits E, Veron V, Dias K, Zion M, Panserat S (2016) Remodelling of the hepatic epigenetic landscape of glucose-intolerant rainbow trout (Oncorhynchus mykiss) by nutritional status and dietary carbohydrates. Sci Rep 6: 32187 doi 10.1038/srep32187
10.1038/srep36032	Rainbow Trout (O. mykiss)	lncrnas	Paneru B, Al-Tobasei R, Palti Y, Wiens GD, Salem M (2016) Differential expression of long non-coding RNAs in three genetic lines of rainbow trout in response to infection with Flavobacterium psychrophilum. Scientific Reports 6: 36032 doi 10.1038/srep36032
10.1038/srep36032	Rainbow Trout (O. mykiss)	mirnas	Paneru B, Al-Tobasei R, Palti Y, Wiens GD, Salem M (2016) Differential expression of long non-coding RNAs in three genetic lines of rainbow trout in response to infection with Flavobacterium psychrophilum. Scientific Reports 6: 36032 doi 10.1038/srep36032
10.1038/srep36032	Rainbow Trout (O. mykiss)	shortrnas	Paneru B, Al-Tobasei R, Palti Y, Wiens GD, Salem M (2016) Differential expression of long non-coding RNAs in three genetic lines of rainbow trout in response to infection with Flavobacterium psychrophilum. Scientific Reports 6: 36032 doi 10.1038/srep36032
10.1080/10495398.2017.1401546	Rainbow Trout (O. mykiss)	shortRNAs, lncRNAs, miRNAs	Abernathy, J., and Overturf, K. 2019. Expression of antisense long noncoding RNAs as potential regulators in rainbow trout with different tolerance to plant-based diets. Animal Biotechnology 30:1, 87-94
10.1093/g3journal/jkab052	Rainbow Trout (O. mykiss)	GENOME SEQUENCE	Gao G, Magadan S, Waldbieser GC, Youngblood RC, Wheeler PA, Scheffler BE, Thorgaard GH, Palti Y (2021) A long reads-based de-novo assembly of the genome of the Arlee homozygous line reveals chromosomal rearrangements in rainbow trout. G3 Genes|Genomes|Genetics 11 doi 10.1093/g3journal/jkab052
10.1093/g3journal/jkab052	Rainbow Trout (O. mykiss)	PAN-GENOME SV ANALYSIS	Gao G, Magadan S, Waldbieser GC, Youngblood RC, Wheeler PA, Scheffler BE, Thorgaard GH, Palti Y (2021) A long reads-based de-novo assembly of the genome of the Arlee homozygous line reveals chromosomal rearrangements in rainbow trout. G3 Genes|Genomes|Genetics 11 doi 10.1093/g3journal/jkab052
10.1093/g3journal/jkae168	Rainbow Trout (O. mykiss)	SNP ARRAYS/ genotyping tools	Sixin Liu, Kyle E Martin, Warren M Snelling, Roseanna Long, Timothy D Leeds, Roger L Vallejo, Gregory D Wiens, Yniv Palti, Accurate genotype imputation from low-coverage whole-genome sequencing data of rainbow trout, G3 Genes|Genomes|Genetics, 2024;, jkae168, https://doi.org/10.1093/g3journal/jkae168
10.1093/jhered/esab069	Rainbow Trout (O. mykiss)	CAUSAL GENES	Waples RS, Ford MJ, Nichols K, Kardos M, Myers J, Thompson TQ, Anderson EC, Koch IJ, McKinney G, Miller MR, Naish K, Narum SR, O’Malley KG, Pearse DE, Pess GR, Quinn TP, Seamons TR, Spidle A, Warheit KI, Willis SC (2022) Implications of Large-Effect Loci for Conservation: A Review and Case Study with Pacific Salmon. Journal of Heredity 113: 121-144 doi 10.1093/jhered/esab069
10.1093/jhered/esab069	Rainbow Trout (O. mykiss)	QTL	Waples RS, Ford MJ, Nichols K, Kardos M, Myers J, Thompson TQ, Anderson EC, Koch IJ, McKinney G, Miller MR, Naish K, Narum SR, O’Malley KG, Pearse DE, Pess GR, Quinn TP, Seamons TR, Spidle A, Warheit KI, Willis SC (2022) Implications of Large-Effect Loci for Conservation: A Review and Case Study with Pacific Salmon. Journal of Heredity 113: 121-144 doi 10.1093/jhered/esab069
10.1111/1755-0998.12337	Rainbow Trout (O. mykiss)	SNP ARRAYS/ genotyping tools	Palti Y, Gao G, Liu S, Kent MP, Lien S, Miller MR, Rexroad CE, Moen T (2015) The development and characterization of a 57K single nucleotide polymorphism array for rainbow trout. Mol Ecol Res 15: 662-672 doi 10.1111/1755-0998.12337
10.1111/1755-0998.12337	Rainbow Trout (O. mykiss)	QTL	Overturf, K., Vallejo, R., Palti, Y., Barrows, F., and Parsons, J. 2011. Microarray analysis of differeential utilization of plant-based dies by rainbow trout. Aquaculture International 20:213-232
10.1111/age.12777	Rainbow Trout (O. mykiss)	QTL	Fraslin C, Brard-Fudulea S, D'Ambrosio J, Bestin A, Charles M, Haffray P, Quillet E, Phocas F (2019) Rainbow trout resistance to bacterial cold water disease: two new quantitative trait loci identified after a natural disease outbreak on a French farm. Animal Genetics 50: 293-297 doi 10.1111/age.12777
10.1111/j.1365-294X.2007.03438.x	Rainbow Trout (O. mykiss)	QTL	Reis Neto RV, Yoshida GM, Lhorente JP, Yáñez JM (2019) Genome-wide association analysis for body weight identifies candidate genes related to development and metabolism in rainbow trout (Oncorhynchus mykiss). Molecular Genetics and Genomics doi 10.1007/s00438-018-1518-2
10.1111/mec.15822	Rainbow Trout (O. mykiss)	CAUSAL GENES	Waters, C.D, A. Clemento, T. Aykanat, J.C. Garza, K.A. Naish, S. Narum, and C. Primmer. 2021. Heterogeneous genetic basis of age at maturity in salmonid fishes. Molecular Ecology. doi: 10.1111/mec.15822
10.1186/s12711-017-0293-6	Rainbow Trout (O. mykiss)	genomic selection	Vallejo RL, Fragomeni BO, Cheng H, Gao G, Long RL, Shewbridge KL, MacMillan JR, Towner R, Palti Y (2020) Assessing Accuracy of Genomic Predictions for Resistance to Infectious Hematopoietic Necrosis Virus With Progeny Testing of Selection Candidates in a Commercial Rainbow Trout Breeding Population. Frontiers in Veterinary Science 7 doi 10.3389/fvets.2020.590048
10.1186/s12711-018-0431-9	Rainbow Trout (O. mykiss)	QTL	Fraslin C, Dechamp N, Bernard M, Krieg F, Hervet C, Guyomard R, Esquerré D, Barbieri J, Kuchly C, Duchaud E, Boudinot P, Rochat T, Bernardet J-F, Quillet E (2018) Quantitative trait loci for resistance to Flavobacterium psychrophilum in rainbow trout: effect of the mode of infection and evidence of epistatic interactions. Genetics Selection Evolution 50: 60 doi 10.1186/s12711-018-0431-9
10.1186/s12711-018-0431-9	Rainbow Trout (O. mykiss)	QTL	Fraslin C, Dechamp N, Bernard M, Krieg F, Hervet C, Guyomard R, Esquerré D, Barbieri J, Kuchly C, Duchaud E, Boudinot P, Rochat T, Bernardet J-F, Quillet E (2018) Quantitative trait loci for resistance to Flavobacterium psychrophilum in rainbow trout: effect of the mode of infection and evidence of epistatic interactions. Genetics Selection Evolution 50: 60 doi 10.1186/s12711-018-0431-9
10.1186/s12711-019-0484-4	Rainbow Trout (O. mykiss)	genomic selection	Silva RMO, Evenhuis JP, Vallejo RL, Gao G, Martin KE, Leeds TD, Palti Y, Lourenco DAL (2019) Whole-genome mapping of quantitative trait loci and accuracy of genomic predictions for resistance to columnaris disease in two rainbow trout breeding populations. Genetics Selection Evolution 51: 42 doi 10.1186/s12711-019-0484-4
10.1186/s12711-019-0484-4	Rainbow Trout (O. mykiss)	QTL	Silva RMO, Evenhuis JP, Vallejo RL, Gao G, Martin KE, Leeds TD, Palti Y, Lourenco DAL (2019) Whole-genome mapping of quantitative trait loci and accuracy of genomic predictions for resistance to columnaris disease in two rainbow trout breeding populations. Genetics Selection Evolution 51: 42 doi 10.1186/s12711-019-0484-4
10.1186/s12711-019-0484-4	Rainbow Trout (O. mykiss)	RNA-SEQ	Salem M, Paneru B, Al-Tobasei R, Abdouni F, Thorgaard GH, Rexroad CE, Yao J (2015) Transcriptome Assembly, Gene Annotation and Tissue Gene Expression Atlas of the Rainbow Trout. PLoS ONE 10: e0121778 doi 10.1371/journal.pone.0121778
10.1186/s12711-019-0489-z	Rainbow Trout (O. mykiss)	genomic selection	Vallejo RL, Cheng H, Fragomeni BO, Gao G, Silva RMO, Martin KE, Evenhuis JP, Wiens GD, Leeds TD, Palti Y (2021) The accuracy of genomic predictions for bacterial cold water disease resistance remains higher than the pedigree-based model one generation after model training in a commercial rainbow trout breeding population. Aquaculture: 737164 doi https://doi.org/10.1016/j.aquaculture.2021.737164
10.1186/s12711-019-0489-z	Rainbow Trout (O. mykiss)	QTL	Vallejo RL, Cheng H, Fragomeni BO, Shewbridge KL, Gao G, MacMillan JR, Towner R, Palti Y (2019) Genome-wide association analysis and accuracy of genome-enabled breeding value predictions for resistance to infectious hematopoietic necrosis virus in a commercial rainbow trout breeding population. Genetics Selection Evolution 51: 47 doi 10.1186/s12711-019-0489-z
10.1186/s12711-023-00782-6	Rainbow Trout (O. mykiss)	genomic selection	Garcia A, Tsuruta S, Gao G, Palti Y, Lourenco D, Leeds T (2023) Genomic selection models substantially improve the accuracy of genetic merit predictions for fillet yield and body weight in rainbow trout using a multi-trait model and multi-generation progeny testing. Genetics Selection Evolution 55: 11 doi 10.1186/s12711-023-00782-6
10.1186/s12864-017-3862-8	Rainbow Trout (O. mykiss)	QTL	Macqueen DJ, Primmer CR, Houston RD, Nowak BF, Bernatchez L, Bergseth S, Davidson WS, Gallardo-Escárate C, Goldammer T, Guiguen Y, Iturra P, Kijas JW, Koop BF, Lien S, Maass A, Martin SAM, McGinnity P, Montecino M, Naish KA, Nichols KM, Ólafsson K, Omholt SW, Palti Y, Plastow GS, Rexroad CE, Rise ML, Ritchie RJ, Sandve SR, Schulte PM, Tello A, Vidal R, Vik JO, Wargelius A, Yáñez JM (2017) Functio…
10.1186/s12864-020-06932-0	Rainbow Trout (O. mykiss)	genomic selection	Ali A, Al-Tobasei R, Lourenco D, Leeds T, Kenney B, Salem M (2020b) Genome-wide scan for common variants associated with intramuscular fat and moisture content in rainbow trout. BMC Genomics 21: 529 doi 10.1186/s12864-020-06932-0
10.1186/s12864-020-06932-0	Rainbow Trout (O. mykiss)	QTL	Ali A, Al-Tobasei R, Lourenco D, Leeds T, Kenney B, Salem M (2020b) Genome-wide scan for common variants associated with intramuscular fat and moisture content in rainbow trout. BMC Genomics 21: 529 doi 10.1186/s12864-020-06932-0
10.1186/s12864-020-6617-x	Rainbow Trout (O. mykiss)	genomic selection	Ali A, Al-Tobasei R, Lourenco D, Leeds T, Kenney B, Salem M (2020a) Genome-wide identification of loci associated with growth in rainbow trout. BMC Genomics 21: 209 doi 10.1186/s12864-020-6617-x
10.1186/s12864-020-6617-x	Rainbow Trout (O. mykiss)	QTL	Ali A, Al-Tobasei R, Lourenco D, Leeds T, Kenney B, Salem M (2020a) Genome-wide identification of loci associated with growth in rainbow trout. BMC Genomics 21: 209 doi 10.1186/s12864-020-6617-x
10.1186/s12864-021-07404-9	Rainbow Trout (O. mykiss)	genomic selection	Al-Tobasei R, Ali A, Garcia ALS, Lourenco D, Leeds T, Salem M (2021) Genomic predictions for fillet yield and firmness in rainbow trout using reduced-density SNP panels. BMC Genomics 22: 92 doi 10.1186/s12864-021-07404-9
10.1371/journal.pone.0088492	Rainbow Trout (O. mykiss)	RNA-SEQ	Liu S, Gao G, Palti Y, Cleveland BM, Weber GM, Rexroad CE, III (2014) RNA-seq Analysis of Early Hepatic Response to Handling and Confinement Stress in Rainbow Trout. PLoS ONE 9: e88492 doi 10.1371/journal.pone.0088492
10.1371/journal.pone.0121778	Rainbow Trout (O. mykiss)	GENOME SEQUENCE	Salem M, Paneru B, Al-Tobasei R, Abdouni F, Thorgaard GH, Rexroad CE, Yao J (2015) Transcriptome Assembly, Gene Annotation and Tissue Gene Expression Atlas of the Rainbow Trout. PLoS ONE 10: e0121778 doi 10.1371/journal.pone.0121778
10.1371/journal.pone.0121778	Rainbow Trout (O. mykiss)	RNA-SEQ	Salem M, Al-Tobasei R, Ali A, Lourenco D, Gao G, Palti Y, Kenney B, Leeds TD (2018) Genome-Wide Association Analysis With a 50K Transcribed Gene SNP-Chip Identifies QTL Affecting Muscle Yield in Rainbow Trout. Frontiers in Genetics 9: 387 doi 10.3389/fgene.2018.00387
10.1371/journal.pone.0148940	Rainbow Trout (O. mykiss)	RNA-SEQ	Al-Tobasei R, Paneru B, Salem M (2016) Genome-Wide Discovery of Long Non-Coding RNAs in Rainbow Trout. PloS one 11: e0148940-e0148940 doi 10.1371/journal.pone.0148940
10.1371/journal.pone.0148940	Rainbow Trout (O. mykiss)	shortRNAs, lncRNAs, miRNAs	Al-Tobasei R, Paneru B, Salem M (2016) Genome-Wide Discovery of Long Non-Coding RNAs in Rainbow Trout. PloS one 11: e0148940-e0148940 doi 10.1371/journal.pone.0148940
10.1371/journal.pone.0180972	Rainbow Trout (O. mykiss)	RNA-SEQ	Abernathy, J. Brezas, A., Snekvik, K., Hardy, R., and Overturf, K. 2017. Integrative functional analyses using rainbow trout selected for tolerance to plant diets reveal nutrigenomic signatures for soy utilization without the concurrence of enteritis. PLOS One https://doi.org/ 10.1371/journal.pone.0180972
10.1534/g3.114.014621	Rainbow Trout (O. mykiss)	causal genes	Campbell, N., LaPatra, S., Overturf, K., Towner, R., and Narum, S. 2014. Association mapping of disease resistance traits in rainbow trout using restriction site associated DNA sequencing . G3 4, 2481
10.1534/g3.114.014621	Rainbow Trout (O. mykiss)	MAS	Campbell, N., LaPatra, S., Overturf, K., Towner, R., and Narum, S. 2014. Association mapping of disease resistance traits in rainbow trout using restriction site associated DNA sequencing . G3 4, 2481
10.1534/g3.117.300499	Rainbow Trout (O. mykiss)	genomic selection	Yoshida GM, Bangera R, Carvalheiro R, Correa K, Figueroa R, Lhorente JP, Yáñez JM (2018a) Genomic Prediction Accuracy for Resistance Against Piscirickettsia salmonis in Farmed Rainbow Trout. G3: Genes|Genomes|Genetics 8: 719 doi 10.1534/g3.117.300499
10.3389/fgene.2014.00348	Rainbow Trout (O. mykiss)	PROTEOMICS	Ali A, Rexroad CE, Thorgaard GH, Yao J, Salem M (2014) Characterization of the rainbow trout spleen transcriptome and identification of immune-related genes. Front Genet 5: 348 doi 10.3389/fgene.2014.00348
10.3389/fgene.2014.00348	Rainbow Trout (O. mykiss)	RNA-SEQ	Ali A, Rexroad CE, Thorgaard GH, Yao J, Salem M (2014) Characterization of the rainbow trout spleen transcriptome and identification of immune-related genes. Front Genet 5: 348 doi 10.3389/fgene.2014.00348
10.3389/fgene.2014.00453	Rainbow Trout (O. mykiss)	RNA-SEQ	Marancik D, Gao G, Paneru B, Ma H, Hernandez AG, Salem M, Yao J, Palti Y, Wiens GD (2015) Whole-body transcriptome of selectively bred, resistant-, control-, and susceptible-line rainbow trout following experimental challenge with Flavobacterium psychrophilum. Frontiers in Genetics 5 doi 10.3389/fgene.2014.00453
10.3389/fgene.2016.00203	Rainbow Trout (O. mykiss)	QTL	Gonzalez-Pena D, Gao G, Baranski M, Moen T, Cleveland BM, Kenney PB, Vallejo RL, Palti Y, Leeds TD (2016) Genome-Wide Association Study for Identifying Loci that Affect Fillet Yield, Carcass, and Body Weight Traits in Rainbow Trout (Oncorhynchus mykiss). Frontiers in Genetics 7: 203 doi 10.3389/fgene.2016.00203
10.3389/fgene.2017.00156	Rainbow Trout (O. mykiss)	genomic selection	Vallejo RL, Leeds TD, Gao G, Parsons JE, Martin KE, Evenhuis JP, Fragomeni BO, Wiens GD, Palti Y (2017a) Genomic selection models double the accuracy of predicted breeding values for bacterial cold water disease resistance compared to a traditional pedigree-based model in rainbow trout aquaculture. Genet Sel Evol 49: 17 doi 10.1186/s12711-017-0293-6
10.3389/fgene.2017.00156	Rainbow Trout (O. mykiss)	INDUSTRY APPLICATION	Vallejo RL, Liu S, Gao G, Fragomeni BO, Hernandez AG, Leeds TD, Parsons JE, Martin KE, Evenhuis JP, Welch TJ, Wiens GD, Palti Y (2017) Similar Genetic Architecture with Shared and Unique Quantitative Trait Loci for Bacterial Cold Water Disease Resistance in Two Rainbow Trout Breeding Populations. Front Genet 8: 156 doi 10.3389/fgene.2017.00156
10.3389/fgene.2017.00156	Rainbow Trout (O. mykiss)	PAN-GENOME SV ANALYSIS	Vallejo RL, Liu S, Gao G, Fragomeni BO, Hernandez AG, Leeds TD, Parsons JE, Martin KE, Evenhuis JP, Welch TJ, Wiens GD, Palti Y (2017b) Similar Genetic Architecture with Shared and Unique Quantitative Trait Loci for Bacterial Cold Water Disease Resistance in Two Rainbow Trout Breeding Populations. Front Genet 8: 156 doi 10.3389/fgene.2017.00156
10.3389/fgene.2017.00156	Rainbow Trout (O. mykiss)	QTL	Vallejo RL, Liu S, Gao G, Fragomeni BO, Hernandez AG, Leeds TD, Parsons JE, Martin KE, Evenhuis JP, Welch TJ, Wiens GD, Palti Y (2017) Similar Genetic Architecture with Shared and Unique Quantitative Trait Loci for Bacterial Cold Water Disease Resistance in Two Rainbow Trout Breeding Populations. Front Genet 8: 156 doi 10.3389/fgene.2017.00156
10.3389/fgene.2018.00286	Rainbow Trout (O. mykiss)	MAS	Liu S, Vallejo RL, Evenhuis JP, Martin KE, Hamilton A, Gao G, Leeds TD, Wiens GD, Palti Y (2018) Retrospective Evaluation of Marker-Assisted Selection for Resistance to Bacterial Cold Water Disease in Three Generations of a Commercial Rainbow Trout Breeding Population. Front Genet 9: 286 doi 10.3389/fgene.2018.00286
10.3389/fgene.2018.00387	Rainbow Trout (O. mykiss)	DNA METHYLATION	Salem M, Al-Tobasei R, Ali A, Kenney B (2022) Integrated Analyses of DNA Methylation and Gene Expression of Rainbow Trout Muscle under Variable Ploidy and Muscle Atrophy Conditions. Genes 13: 1151
10.3389/fgene.2018.00387	Rainbow Trout (O. mykiss)	QTL	Salem M, Al-Tobasei R, Ali A, Lourenco D, Gao G, Palti Y, Kenney B, Leeds TD (2018) Genome-Wide Association Analysis With a 50K Transcribed Gene SNP-Chip Identifies QTL Affecting Muscle Yield in Rainbow Trout. Frontiers in Genetics 9: 387 doi 10.3389/fgene.2018.00387
10.3389/fgene.2018.00387	Rainbow Trout (O. mykiss)	RNA-SEQ	Salem M, Al-Tobasei R, Ali A, Kenney B (2022) Integrated Analyses of DNA Methylation and Gene Expression of Rainbow Trout Muscle under Variable Ploidy and Muscle Atrophy Conditions. Genes 13: 1151
10.3389/fgene.2019.00386	Rainbow Trout (O. mykiss)	genomic selection	Ali A, Al-Tobasei R, Lourenco D, Leeds T, Kenney B, Salem M (2019) Genome-Wide Association Study Identifies Genomic Loci Affecting Filet Firmness and Protein Content in Rainbow Trout. Frontiers in Genetics 10 doi 10.3389/fgene.2019.00386
10.3389/fgene.2019.00386	Rainbow Trout (O. mykiss)	QTL	Ali A, Al-Tobasei R, Lourenco D, Leeds T, Kenney B, Salem M (2019) Genome-Wide Association Study Identifies Genomic Loci Affecting Filet Firmness and Protein Content in Rainbow Trout. Frontiers in Genetics 10 doi 10.3389/fgene.2019.00386
10.3389/fgene.2020.00677	Rainbow Trout (O. mykiss)	QTL	Fraslin C, Quillet E, Rochat T, Dechamp N, Bernardet J-F, Collet B, Lallias D, Boudinot P (2020b) Combining Multiple Approaches and Models to Dissect the Genetic Architecture of Resistance to Infections in Fish. Frontiers in Genetics 11 doi 10.3389/fgene.2020.00677
10.3389/fgene.2021.639355	Rainbow Trout (O. mykiss)	PAN-GENOME SV ANALYSIS	Liu S, Gao G, Layer RM, Thorgaard GH, Wiens GD, Leeds TD, Martin KE, Palti Y (2021) Identification of High-Confidence Structural Variants in Domesticated Rainbow Trout Using Whole-Genome Sequencing. Frontiers in Genetics 12 doi 10.3389/fgene.2021.639355
10.3389/fgene.2021.683408	Rainbow Trout (O. mykiss)	FULL LENGTH ISO SEQ	Ali A, Thorgaard GH, Salem M (2021) PacBio Iso-Seq Improves the Rainbow Trout Genome Annotation and Identifies Alternative Splicing Associated With Economically Important Phenotypes. Frontiers in Genetics 12 doi 10.3389/fgene.2021.683408
10.3389/fgene.2022.795850	Rainbow Trout (O. mykiss)	CAUSAL GENES	Collins EE, Romero N, Zendt JS, Narum SR (2022) Whole-Genome Resequencing to Evaluate Life History Variation in Anadromous Migration of Oncorhynchus mykiss. Frontiers in Genetics 13: 795850 doi 10.3389/fgene.2022.795850
10.3389/fgene.2022.936806	Rainbow Trout (O. mykiss)	CAUSAL GENES	Liu S, Martin KE, Gao G, Long R, Evenhuis JP, Leeds TD, Wiens GD, Palti Y (2022) Identification of Haplotypes Associated With Resistance to Bacterial Cold Water Disease in Rainbow Trout Using Whole-Genome Resequencing. Frontiers in Genetics 13 doi 10.3389/fgene.2022.936806
10.3389/fgene.2022.936806	Rainbow Trout (O. mykiss)	INDUSTRY APPLICATION	Liu S, Martin KE, Gao G, Long R, Evenhuis JP, Leeds TD, Wiens GD, Palti Y (2022) Identification of Haplotypes Associated With Resistance to Bacterial Cold Water Disease in Rainbow Trout Using Whole-Genome Resequencing. Frontiers in Genetics 13 doi 10.3389/fgene.2022.936806
10.3389/fgene.2022.936806	Rainbow Trout (O. mykiss)	MAS	Liu S, Martin KE, Gao G, Long R, Evenhuis JP, Leeds TD, Wiens GD, Palti Y (2022) Identification of Haplotypes Associated With Resistance to Bacterial Cold Water Disease in Rainbow Trout Using Whole-Genome Resequencing. Frontiers in Genetics 13 doi 10.3389/fgene.2022.936806
10.3389/fgene.2022.936806	Rainbow Trout (O. mykiss)	QTL	Liu S, Martin KE, Gao G, Long R, Evenhuis JP, Leeds TD, Wiens GD, Palti Y (2022) Identification of Haplotypes Associated With Resistance to Bacterial Cold Water Disease in Rainbow Trout Using Whole-Genome Resequencing. Frontiers in Genetics 13 doi 10.3389/fgene.2022.936806
10.3389/fimmu.2022.1050722	Rainbow Trout (O. mykiss)	RNA-SEQ	Ali A, Salem M (2022) Genome-wide identification of antisense lncRNAs and their association with susceptibility to Flavobacterium psychrophilum in rainbow trout. Frontiers in Immunology 13 doi 10.3389/fimmu.2022.1050722
10.3389/fimmu.2022.1050722	Rainbow Trout (O. mykiss)	shortRNAs, lncRNAs, miRNAs	Ali A, Salem M (2022) Genome-wide identification of antisense lncRNAs and their association with susceptibility to Flavobacterium psychrophilum in rainbow trout. Frontiers in Immunology 13 doi 10.3389/fimmu.2022.1050722
10.3389/fvets.2020.590048	Rainbow Trout (O. mykiss)	INDUSTRY APPLICATION	Vallejo RL, Evenhuis JP, Cheng H, Fragomeni BO, Gao G, Liu S, Long RL, Shewbridge KL, Silva RMO, Wiens GD, Leeds TD, Martin KE, Palti Y (2022) Genome-wide mapping of quantitative trait loci that can be used in marker-assisted selection for resistance to bacterial cold water disease in two commercial rainbow trout breeding populations. Aquaculture: 738574 doi https://doi.org/10.1016/j.aquaculture.…
10.3390/genes13081331	Rainbow Trout (O. mykiss)	genomic selection	Ahmed RO, Ali A, Al-Tobasei R, Leeds T, Kenney B, Salem M (2022) Weighted Single-Step GWAS Identifies Genes Influencing Fillet Color in Rainbow Trout. Genes 13 doi 10.3390/genes13081331
10.3390/genes13081331	Rainbow Trout (O. mykiss)	QTL	Ahmed RO, Ali A, Al-Tobasei R, Leeds T, Kenney B, Salem M (2022) Weighted Single-Step GWAS Identifies Genes Influencing Fillet Color in Rainbow Trout. Genes 13 doi 10.3390/genes13081331
conference_paper	Rainbow Trout (O. mykiss)	SNP ARRAYS/ genotyping tools	Al-Tobasei R, Palti Y, Wiens G, Salem M (2017) Identification of SNPs With Allelic Imbalances in Rainbow Trout Genetic Lines Showing Different Susceptibility to Infection With Flavobacterium Psychrophilum PAG-XXV Plant & Animal Genomes Conference, San Diego, California
10.1371/journal.pone.0121778	Rainbow Trout (O. mykiss)	transcriptomics	Salem M, Paneru B, Al-Tobasei R, Abdouni F, Thorgaard GH, Rexroad CE, Yao J (2015) Transcriptome Assembly, Gene Annotation and Tissue Gene Expression Atlas of the Rainbow Trout. PLoS ONE 10: e0121778 doi 10.1371/journal.pone.0121778
10.1007/s10126-020-10002-7	Abalone Red	RNA-seq	Tripp-Valdez, M.A., Cicala, F., Galindo-S√°nchez, C.E., Chac√≥n-Ponce, K.D., L√≥pez-Landavery, E., D√≠az, F., Re-Araujo, D. and Lafarga-De la Cruz, F., 2021. Growth performance and transcriptomic response of warm-acclimated hybrid abalone Haliotis rufescens (‚ôÄ)√ó H. corrugata (‚ôÇ).¬†Marine Biotechnology,¬†23(1), pp.62-76.https://doi.org/10.1007/s10126-020-10002-7
10.1007/s10126-020-10002-7	Abalone Red	transcriptomics	Tripp-Valdez, M.A., Cicala, F., Galindo-S√°nchez, C.E., Chac√≥n-Ponce, K.D., L√≥pez-Landavery, E., D√≠az, F., Re-Araujo, D. and Lafarga-De la Cruz, F., 2021. Growth performance and transcriptomic response of warm-acclimated hybrid abalone Haliotis rufescens (‚ôÄ)√ó H. corrugata (‚ôÇ).¬†Marine Biotechnology,¬†23(1), pp.62-76.https://doi.org/10.1007/s10126-020-10002-7
10.1093/gbe/evz006	Abalone Red	genome	Masonbrink, R.E., Purcell, C.M., Boles, S.E., Whitehead, A., Hyde, J.R., Seetharam, A.S. and Severin, A.J., 2019. An annotated genome for Haliotis rufescens (red abalone) and resequenced green, pink, pinto, black, and white abalone species.¬†Genome biology and evolution,¬†11(2), pp.431-438.
10.1111/are.12044	Abalone Red	RNA-seq	Valenzuela‚ÄêMu√±oz, V., Bueno‚ÄêIbarra, M.A. and Esc√°rate, C.G., 2014. Characterization of the transcriptomes of Haliotis rufescens reproductive tissues. Aquaculture Research, 45(6), pp.1026-1040. https://doi.org/10.1111/are.12044
10.1111/are.12044	Abalone Red	transcriptomics	Valenzuela‚ÄêMu√±oz, V., Bueno‚ÄêIbarra, M.A. and Esc√°rate, C.G., 2014. Characterization of the transcriptomes of Haliotis rufescens reproductive tissues. Aquaculture Research, 45(6), pp.1026-1040. https://doi.org/10.1111/are.12044
10.1002/aah.10047	Red Drum	microbiome	Tarnecki, A.M., Rhody, N.R. and Walsh, C.J. (2018), Health Characteristics and Blood Bacterial Assemblages of Healthy Captive Red Drum: Implications for Aquaculture and Fish Health Management. J Aquat Anim Health, 30: 339-353. https://doi.org/10.1002/aah.10047
10.1016/j.anifeedsci.2021.115179.	Red Drum	microbiome	Fernando Y. Yamamoto, Blaine A. Suehs, Matthew Ellis, Paul R. Bowles, Caitlin E. Older, Michael E. Hume, Gabriel G. Bake, Jonathan A. Cammack, Jeffery K. Tomberlin, Delbert M. Gatlin. (2022). Dietary fishmeal replacement by black soldier fly larvae meals affected red drum (Sciaenops ocellatus) production performance and intestinal microbiota depending on what feed substrate the insect larvae were…
10.1016/j.aquaculture.2014.08.045	Red Drum	genetic maps	Hollenbeck et al. (2015) A genetic linkage map of red drum (Sciaenops ocellatus) and comparison of chromosomal syntenies with four other fish species. Aquaculture. 10.1016/j.aquaculture.2014.08.045
10.1016/j.aquaculture.2021.737225	Red Drum	microbiome	Fernando Y. Yamamoto, Caitlin E. Older, Michael E. Hume, Aline Rodrigues Hoffmann, Delbert M. Gatlin. (2021). Effects of butyrate, propionate, and their combination in vitro, and the impacts of their supplementation in high-plant-protein diets to the production performance, innate immune responses, and intestinal microbiota of red drum (Sciaenops ocellatus). Aquaculture. Volume 545. https://doi.o…
10.1021/acs.jproteome.7b00074	Red Drum	metabolomics	Fabio Casu, Aaron M. Watson, Justin Yost, John W. Leffler, Thomas Gibson Gaylord, Frederic T. Barrows, Paul A. Sandifer, Michael R. Denson, and Daniel W. Bearden. Journal of Proteome Research 2017 16 (7), 2481-2494. DOI: 10.1021/acs.jproteome.7b00074
10.1038/s41597-023-02699-7	Red Drum	genome	Xiao et al. (2023) Improved high-quality reference genome of red drum facilitates the processes of resistance-related gene exploration. Scientific Data. 10.1038/s41597-023-02699-7
10.1111/are.13334	Red Drum	microbiome	Rossi Jr. W, Ju M, Hume ME, Tomasso JR, Gatlin III DM. Nutrition of red drum, Sciaenops ocellatus L.: An additional evaluation of the effects of soya-based diets and supplemental prebiotic. Aquac Res. 2017; 48: 5224‚Äì5234. https://doi.org/10.1111/are.13334
10.1111/j.1365-2052.2010.02059.x	Red Drum	genetic maps	Portnoy et al. (2010) A genetic linkage map of red drum, (Sciaenops ocellatus). Animal Genetics. 10.1111/j.1365-2052.2010.02059.x
10.1534/g3.116.036350	Red Drum	genetic maps	Hollenbeck et al. (2017). Linkage mapping and comparative genomics of red drum (<i>Sciaenops ocellatus</i>) using next-generation sequencing. G3. 10.1534/g3.116.036350
10.3389/fmicb.2021.760266.	Red Drum	microbiome	Ofek T, Lalzar M, Laviad-Shitrit S, Izhaki I, Halpern M. Comparative Study of Intestinal Microbiota Composition of Six Edible Fish Species. Front Microbiol. 2021 Dec 7;12:760266. doi: 10.3389/fmicb.2021.760266.
10.3390/ani12192629	Red Drum	microbiome	Yamamoto FY, Ellis M, Bowles PR, Suehs BA, Carvalho PLPF, Older CE, Hume ME, Gatlin DM III. Dietary Supplementation of a Commercial Prebiotic, Probiotic and Their Combination Affected Growth Performance and Transient Intestinal Microbiota of Red Drum (Sciaenops ocellatus¬†L.).¬†Animals. 2022; 12(19):2629. https://doi.org/10.3390/ani12192629
10.1016/j.gene.2020.145093	Sablefish	transcriptome	Hayman ES, Fairgrieve WT, Luckenbach JA. Molecular and morphological sex differentiation in sablefish (Anoplopoma fimbria), a marine teleost with XX/XY sex determination. Gene. 2021 Jan 5;764:145093. doi: 10.1016/j.gene.2020.145093. Epub 2020 Aug 28. PMID: 32866588.
10.1093/g3journal/jkad089	Sablefish	genome	Flores, A.M., Christensen, K.A., Campbell, B., Koop, B.F. and Taylor, J.S., 2023. Sablefish (Anoplopoma fimbria) chromosome-level genome assembly. G3: Genes, Genomes, Genetics, 13(7), p.jkad089.
10.1016/j.aquaculture.2018.05.055.	Sea Bream	gene editing	Kishimoto, Kenta, Youhei Washio, Yasutoshi Yoshiura, Atsushi Toyoda, Tomohiro Ueno, Hidenao Fukuyama, Keitaro Kato, and Masato Kinoshita. 2018. ‚ÄúProduction of a Breed of Red Sea Bream Pagrus Major with an Increase of Skeletal Muscle Mass and Reduced Body Length by Genome Editing with CRISPR/Cas9.‚Äù Aquaculture 495 (October):415‚Äì27. https://doi.org/10.1016/j.aquaculture.2018.05.055.
10.1016/j.aquaculture.2020.735597.	Sea Bream	gene editing	Sun, Yuan, Guo-Dong Zheng, Meherun Nissa, Jie Chen, and Shu-Ming Zou. 2020. ‚ÄúDisruption of Mstna and Mstnb Gene through CRISPR/Cas9 Leads to Elevated Muscle Mass in Blunt Snout Bream (Megalobrama Amblycephala).‚Äù Aquaculture 528 (November):735597. https://doi.org/10.1016/j.aquaculture.2020.735597.
10.1016/j.aquaculture.2020.735672.	Sea Bream	gene editing	Ohama, Mitsuki, Youhei Washio, Kenta Kishimoto, Masato Kinoshita, and Keitaro Kato. 2020. ‚ÄúGrowth Performance of Myostatin Knockout Red Sea Bream Pagrus Major Juveniles Produced by Genome Editing with CRISPR/Cas9.‚Äù Aquaculture 529 (December):735672. https://doi.org/10.1016/j.aquaculture.2020.735672.
10.1016/j.aquaculture.2024.741227.	Sea Bream	gene editing	Su, Xiao-Lei, Guo-Dong Zheng, and Shu-Ming Zou. 2024. ‚ÄúKnockout of EPO Gene in Blunt Snout Bream (Megalobrama Amblycephala) by CRISPR/Cas9 Reveals Its Roles in Hypoxia-Tolerance.‚Äù Aquaculture 592 (November):741227. https://doi.org/10.1016/j.aquaculture.2024.741227.
10.1038/s41437-021-00448-3.	Sea Bream	gene editing	Sawayama, Eitaro, Yoshihiro Handa, Koichiro Nakano, Daiki Noguchi, Motohiro Takagi, Yosuke Akiba, Shuwa Sanada, et al. 2021. ‚ÄúIdentification of the Causative Gene of a Transparent Phenotype of Juvenile Red Sea Bream Pagrus Major.‚Äù Heredity 127 (2): 167‚Äì75. https://doi.org/10.1038/s41437-021-00448-3.
10.1016/j.margen.2013.12.001	Steelhead (O. mykiss)	RNA-SEQ	Fox, S. E., Christie, M. R., Marine, M., Priest, H. D., Mockler, T. C., & Blouin, M. S. (2014). Sequencing and characterization of the anadromous steelhead (Oncorhynchus mykiss) transcriptome. Marine genomics, 15, 13-15.
10.1093/eep/dvab002	Steelhead (O. mykiss)	DNA METHYLATION	Nilsson, E., Sadler-Riggleman, I., Beck, D., & Skinner, M. K. (2021). Differential DNA methylation in somatic and sperm cells of hatchery vs wild (natural-origin) steelhead trout populations. Environmental epigenetics, 7(1), dvab002.
10.1093/jhered/esab069	Steelhead (O. mykiss)	INDUSTRY APPLICATION	Waples RS, Ford MJ, Nichols K, Kardos M, Myers J, Thompson TQ, Anderson EC, Koch IJ, McKinney G, Miller MR, Naish K, Narum SR, O’Malley KG, Pearse DE, Pess GR, Quinn TP, Seamons TR, Spidle A, Warheit KI, Willis SC (2022) Implications of Large-Effect Loci for Conservation: A Review and Case Study with Pacific Salmon. Journal of Heredity 113: 121-144 doi 10.1093/jhered/esab069
10.1093/jhered/esab069	Steelhead (O. mykiss)	QTL	Waples, R. S., Ford, M. J., Nichols, K., Kardos, M., Myers, J., Thompson, T. Q., ... & Willis, S. C. (2022). Implications of large-effect loci for conservation: A review and case study with Pacific salmon. Journal of Heredity, 113(2), 121-144.
10.1111/eva.13088	Steelhead (O. mykiss)	CAUSAL GENES	Willis, S. C., Hess, J. E., Fryer, J. K., Whiteaker, J. M., Brun, C., Gerstenberger, R., & Narum, S. R. (2020). Steelhead (Oncorhynchus mykiss) lineages and sexes show variable patterns of association of adult migration timing and age‐at‐maturity traits with two genomic regions. Evolutionary Applications, 13(10), 2836-2856.
10.1111/eva.13610	Steelhead (O. mykiss)	Genotyping tools	Hargrove, J. S., Delomas, T. A., Powell, J. H., Hess, J. E., Narum, S. R., & Campbell, M. R. (2024). Efficient population representation with more genetic markers increases performance of a steelhead (Oncorhynchus mykiss) genetic stock identification baseline. Evolutionary Applications, 17(2), e13610.
10.1111/eva.13626	Steelhead (O. mykiss)	CAUSAL GENES	Narum, S. R., Horn, R., Willis, S., Koch, I., & Hess, J. (2024). Genetic variation associated with adult migration timing in lineages of Steelhead and Chinook Salmon in the Columbia River. Evolutionary Applications, 17(2), e13626.
10.1139/cjfas-2017-0116	Steelhead (O. mykiss)	Genotyping tools	Larson, W. A., Palti, Y., Gao, G., Warheit, K. I., & Seeb, J. E. (2018). Rapid discovery of SNPs that differentiate hatchery steelhead trout from ESA-listed natural-origin steelhead trout using a 57K SNP array. Canadian Journal of Fisheries and Aquatic Sciences, 75(7), 1160-1168.
10.1139/cjfas-2017-0293	Steelhead (O. mykiss)	QTL	Cauwelier, E., Gilbey, J., Sampayo, J., Stradmeyer, L., & Middlemas, S. J. (2018). Identification of a single genomic region associated with seasonal river return timing in adult Scottish Atlantic salmon (Salmo salar), using a genome-wide association study. Canadian Journal of Fisheries and Aquatic Sciences, 75(9), 1427-1435.
10.1139/cjfas-2017-0424	Steelhead (O. mykiss)	RNA-SEQ	Healy, S. J., Hinch, S. G., Bass, A. L., Furey, N. B., Welch, D. W., Rechisky, E. L., ... & Miller, K. M. (2018). Transcriptome profiles relate to migration fate in hatchery steelhead (Oncorhynchus mykiss) smolts. Canadian Journal of Fisheries and Aquatic Sciences, 75(11), 2053-2068.
10.1186/s12711-023-00782-6	Steelhead (O. mykiss)	DNA METHYLATION	Gavery, M. R., Nichols, K. M., Berejikian, B. A., Tatara, C. P., Goetz, G. W., Dickey, J. T., ... & Swanson, P. (2019). Temporal dynamics of DNA methylation patterns in response to rearing juvenile steelhead (Oncorhynchus mykiss) in a hatchery versus simulated stream environment. Genes, 10(5), 356.
10.1186/s12862-018-1255-5	Steelhead (O. mykiss)	CAUSAL GENES	Micheletti, S. J., Hess, J. E., Zendt, J. S., & Narum, S. R. (2018). Selection at a genomic region of major effect is responsible for evolution of complex life histories in anadromous steelhead. BMC Evolutionary Biology, 18, 1-11.
10.1186/s12862-018-1255-5	Steelhead (O. mykiss)	QTL	Micheletti, S. J., Hess, J. E., Zendt, J. S., & Narum, S. R. (2018). Selection at a genomic region of major effect is responsible for evolution of complex life histories in anadromous steelhead. BMC Evolutionary Biology, 18, 1-11.
10.1371/journal.pone.0234837	Steelhead (O. mykiss)	RNA-SEQ	Barrett, D. E., & Bartholomew, J. L. (2021). A tale of two fish: Comparative transcriptomics of resistant and susceptible steelhead following exposure to Ceratonova shasta highlights differences in parasite recognition. PLoS One, 16(2), e0234837.
10.1007/PL00011759	Striped bass	genotyping	Leclerc, G.M., Han, K., Leclerc, G.J. and Ely, B., 1999. Characterization of a highly repetitive sequence conserved among the North American Morone species. Marine Biotechnology, 1, pp.122-130. http://dx.doi.org/10.1007/PL00011759
10.1007/s10126-011-9407-2	Striped bass	linkage maps	Liu, S., Rexroad, C.E., Couch, C.R., Cordes, J.F., Reece, K.S. and Sullivan, C.V., 2012. A microsatellite linkage map of striped bass (Morone saxatilis) reveals conserved synteny with the three-spined stickleback (Gasterosteus aculeatus). Marine Biotechnology, 14, pp.237-244. https://doi.org/10.1007/s10126-011-9407-2
10.1007/s101260000014	Striped bass	genotyping	Han, K., Li, L., Leclerc, G. M., Hays, A. M., & Ely, B. (2000). Isolation and characterization of microsatellite loci for striped bass (Morone saxatilis). Marine Biotechnology, 2(5), 405–408. https://doi.org/10.1007/s101260000014
10.1007/s10592-006-9122-0	Striped bass	genotyping	Rexroad, C., Vallejo, R., Coulibaly, I., Couch, C., Garber, A., Westerman, M. and Sullivan, C., 2006. Identification and characterization of microsatellites for striped bass from repeat-enriched libraries. Conservation Genetics, 7, pp.971-982. https://doi.org/10.1007/s10592-006-9122-0
10.1007/s10695-013-9852-0	Striped bass	causal genes	Williams, V.N., Reading, B.J., Hiramatsu, N., Amano, H., Glassbrook, N., Hara, A. and Sullivan, C.V., 2014. Multiple vitellogenins and product yolk proteins in striped bass, Morone saxatilis: molecular characterization and processing during oocyte growth and maturation. Fish physiology and biochemistry, 40, pp.395-415. https://doi.org/10.1007/s10695-013-9852-0
10.1016/0044-8486(95)01097-1	Striped bass	genotyping	Woods, L.C., Ely, B., Leclerc, G. and Harrell, R.M., 1995. Evidence for genetic purity of captive and domestic striped bass broodstocks. Aquaculture, 137(1-4), pp.41-44. https://doi.org/10.1016/0044-8486(95)01097-1
10.1016/j.aquaculture.2005.03.005.	Striped Bass	microbiome	Peng Li, Delbert M. Gatlin 2005. Evaluation of the prebiotic GroBiotic¬Æ-A and brewers yeast as dietary supplements for sub-adult hybrid striped bass (Morone chrysops√óM. saxatilis) challenged in situ with Mycobacterium marinum. Aquaculture, Volume 248, Issues 1‚Äì4. https://doi.org/10.1016/j.aquaculture.2005.03.005.
10.1016/j.aquaculture.2006.07.032	Striped bass	genotyping	Wang, X., Ross, K.E., Saillant, E., Gatlin III, D.M. and Gold, J.R., 2006. Quantitative genetics and heritability of growth-related traits in hybrid striped bass (Morone chrysops♀× Morone saxatilis♂). Aquaculture, 261(2), pp.535-545. https://doi.org/10.1016/j.aquaculture.2006.07.032
10.1016/j.aquaculture.2018.04.017	Striped bass	genotyping	Kenter, L.W., Kovach, A.I., Woods III, L.C., Reading, B.J. and Berlinsky, D.L., 2018. Strain evaluation of striped bass (Morone saxatilis) cultured at different salinities. Aquaculture, 492, pp.215-225. https://doi.org/10.1016/j.aquaculture.2018.04.017
10.1016/j.aquatox.2007.07.011	Striped bass	RNA-seq	Geist, J., Werner, I., Eder, K.J. and Leutenegger, C.M., 2007. Comparisons of tissue-specific transcription of stress response genes with whole animal endpoints of adverse effect in striped bass (Morone saxatilis) following treatment with copper and esfenvalerate. Aquatic Toxicology, 85(1), pp.28-39. https://doi.org/10.1016/j.aquatox.2007.07.011
10.1016/j.cbd.2016.01.005	Striped bass	RNA-seq	Beck, B.H., Fuller, S.A., Li, C., Green, B.W., Zhao, H., Rawles, S.D., Webster, C.D. and Peatman, E., 2016. Hepatic transcriptomic and metabolic responses of hybrid striped bass (Morone saxatilis× Morone chrysops) to acute and chronic hypoxic insult. Comparative Biochemistry and Physiology Part D: Genomics and Proteomics, 18, pp.1-9. https://doi.org/10.1016/j.cbd.2016.01.005
10.1016/j.cbpa.2012.03.019	Striped bass	causal genes	Beck, B.H., Fuller, S.A., Peatman, E., McEntire, M.E., Darwish, A. and Freeman, D.W., 2012. Chronic exogenous kisspeptin administration accelerates gonadal development in basses of the genus Morone. Comparative Biochemistry and Physiology Part A: Molecular & Integrative Physiology, 162(3), pp.265-273. https://doi.org/10.1016/j.cbpa.2012.03.019
10.1016/j.cirep.2024.200144	Striped bass	RNA-seq	Andersen, L.K., Abernathy, J.W., Farmer, B.D., Lange, M.D., McEntire, M.E. and Rawles, S.D., 2024. Gene expression profiles of white bass (Morone chrysops) and hybrid striped bass (M. chrysops x M. saxatilis) gill tissue following Flavobacterium covae infection. Comparative Immunology Reports, 6, p.200144. https://doi.org/10.1016/j.cirep.2024.200144
10.1016/j.fishres.2020.105506	Striped bass	genotyping	Wirgin, I., Maceda, L., Waldman, J.R. and Crittenden, R.N., 1993. Use of mitochondrial DNA polymorphisms to estimate the relative contributions of the Hudson River and Chesapeake Bay striped bass stocks to the mixed fishery on the Atlantic coast. Transactions of the American Fisheries Society, 122(5), pp.669-684. https://doi.org/10.1016/j.fishres.2020.105506
10.1016/j.fishres.2022.106384	Striped bass	genotyping	Hasegawa, E.H., Waldman, J. and Wirgin, I., 2022. Stock composition of Atlantic coastal migratory striped bass using microsatellite DNA analysis. Fisheries Research, 254, p.106384. https://doi.org/10.1016/j.fishres.2022.106384
10.1021/pr3010293	Striped bass	proteomics	Reading, B.J., Williams, V.N., Chapman, R.W., Williams, T.I. and Sullivan, C.V., 2013. Dynamics of the striped bass (Morone saxatilis) ovary proteome reveal a complex network of the translasome. Journal of proteome research, 12(4), pp.1691-1699. https://doi.org/10.1021/pr3010293
10.1038/sj.hdy.6800668	Striped bass	genotyping	Brown, K. M., Baltazar, G. A., & Hamilton, M. B. (2005). Reconciling nuclear microsatellite and mitochondrial marker esti-mates of population structure: Breeding population structure of Chesapeake Bay striped bass (Morone saxatilis). Heredity,94(6), 606–615. https://doi.org/10.1038/sj.hdy.6800668
10.1074/jbc.M109173200	Striped bass	causal genes	Lauth, X., Shike, H., Burns, J.C., Westerman, M.E., Ostland, V.E., Carlberg, J.M., Van Olst, J.C., Nizet, V., Taylor, S.W., Shimizu, C. and Bulet, P., 2002. Discovery and characterization of two isoforms of moronecidin, a novel antimicrobial peptide from hybrid striped bass. Journal of Biological Chemistry, 277(7), pp.5030-5039. http://dx.doi.org/10.1074/jbc.M109173200
10.1074/jbc.M507652200	Striped bass	causal genes	Odom, E.W. and Vasta, G.R., 2006. Characterization of a binary tandem domain F-type lectin from striped bass (Morone saxatilis). Journal of Biological Chemistry, 281(3), pp.1698-1713. https://doi.org/10.1074/jbc.M507652200
10.1080/02755947.2014.902409	Striped bass	genotyping	Anderson, A.P., Denson, M.R. and Darden, T.L., 2014. Genetic structure of striped bass in the southeastern United States and effects from stock enhancement. North American Journal of Fisheries Management, 34(3), pp.653-667. https://doi.org/10.1080/02755947.2014.902409
10.1080/23312025.2018.1453319	Striped bass	RNA-seq	Fuller, S.A., Beck, B.H., McEntire, M.E., Peatman, E. and Abernathy, J., 2018. Heritability of growth traits and correlation with hepatic gene expression among hybrid striped bass exhibiting extremes in performance. Cogent biology, 4(1), p.1453319. http://dx.doi.org/10.1080/23312025.2018.1453319
10.1111/1755-0998.13701	Striped bass	snp arrays	LeBlanc, N.M. and Pavey, S.A., 2023. Comparing mixed models and Random Forest association tests using naturalgwas and a Striped Bass SNP data set. Molecular Ecology Resources, 23(1), pp.145-158. https://doi.org/10.1111/1755-0998.13701
10.1111/age.12211	Striped bass	RNA-seq	Li, C., Beck, B.H., Fuller, S.A. and Peatman, E., 2014. Transcriptome annotation and marker discovery in white bass (Morone chrysops) and striped bass (Morone saxatilis). Animal genetics, 45(6), pp.885-887. https://doi.org/10.1111/age.12211
10.1111/age.12211	Striped bass	snp arrays	Li, C., Beck, B.H., Fuller, S.A. and Peatman, E., 2014. Transcriptome annotation and marker discovery in white bass (Morone chrysops) and striped bass (Morone saxatilis). Animal genetics, 45(6), pp.885-887. https://doi.org/10.1111/age.12211
10.1111/eva.12990	Striped bass	snp arrays	LeBlanc, N.M., Gahagan, B.I., Andrews, S.N., Avery, T.S., Puncher, G.N., Reading, B.J., Buhariwalla, C.F., Curry, R.A., Whiteley, A.R. and Pavey, S.A., 2020. Genomic population structure of striped bass (Morone saxatilis) from the Gulf of St. Lawrence to Cape Fear River. Evolutionary Applications, 13(6), pp.1468-1486. https://doi.org/10.1111/eva.12990
10.1111/j.1365-2109.2005.01439.x	Striped bass	industry application	Garber, A.F. and Sullivan, C.V., 2006. Selective breeding for the hybrid striped bass (Morone chrysops, Rafinesque× M. saxatilis, Walbaum) industry: status and perspectives. Aquaculture Research, 37(4), pp.319-338. https://doi.org/10.1111/j.1365-2109.2005.01439.x
10.1111/j.1365-2109.2007.01763.x	Striped bass	genotyping	Wang, X., Ross, K.E., Saillant, E., Gatlin III, D.M. and Gold, J.R., 2007. Genetic effects on carcass‐quality traits in hybrid striped bass (Morone chrysops♀× Morone saxatilis♂). Aquaculture Research, 38(9), pp.973-980. https://doi.org/10.1111/j.1365-2109.2007.01763.x
10.1111/j.1365-2109.2009.02412.x	Striped bass	industry application	Fuller, S.A., McEntire, M. and Ludwig, G.M., 2010. Development and testing of a pedigree‐marking system using visible implant elastomer tags for selective improvement in Morone breeding programmes. Aquaculture Research, 41(8), pp.1250-1254. https://doi.org/10.1111/j.1365-2109.2009.02412.x
10.1111/j.1471-8286.2004.00596.x	Striped bass	genotyping	Ross, K., Wang, X., O'Malley, K.G., Gatlin III, D.M. and Gold, J.R., 2004. Microsatellite DNA markers for parental assignment in hybrid striped bass (Morone saxatilis× Morone chrysops). Molecular Ecology Notes, 4(2), pp.156-159. https://doi.org/10.1111/j.1471-8286.2004.00596.x
10.1111/j.1471-8286.2006.01292.x	Striped bass	genotyping	Couch, C.R., Garber, A.F., Rexroad III, C.E., Abrams, J.M., Stannard, J.A., Westerman, M.E. and Sullivan, C.V., 2006. Isolation and characterization of 149 novel microsatellite DNA markers for striped bass, Morone saxatilis, and cross‐species amplification in white bass, Morone chrysops, and their hybrid. Molecular Ecology Notes, 6(3), pp.667-669. https://doi.org/10.1111/j.1471-8286.2006.01292.x
10.1111/j.1471-8286.2006.01292.x	Striped bass	linkage maps	Couch, C.R., Garber, A.F., Rexroad III, C.E., Abrams, J.M., Stannard, J.A., Westerman, M.E. and Sullivan, C.V., 2006. Isolation and characterization of 149 novel microsatellite DNA markers for striped bass, Morone saxatilis, and cross‐species amplification in white bass, Morone chrysops, and their hybrid. Molecular Ecology Notes, 6(3), pp.667-669. https://doi.org/10.1111/j.1471-8286.2006.01292.x
10.1111/j.1749-7345.1994.tb00219.x	Striped bass	industry application	Hallerman, E.M., 1994. Toward Coordination and Funding of Long‐Term Genetic Improvement Programs for Striped and Hybrid Bass Morone sp. Journal of the World Aquaculture Society, 25(3), pp.360-365. https://doi.org/10.1111/j.1749-7345.1994.tb00219.x
10.1111/j.1749-7345.1996.tb00602.x	Striped bass	industry application	Leclerc, G.M., Ely, B., Xu, X.L. and Harrell, R.M., 1996. Gynogen production in hybrid striped bass. Journal of the World Aquaculture Society, 27(1), pp.119-124. https://doi.org/10.1111/j.1749-7345.1996.tb00602.x
10.1111/jfd.13540	Striped bass	causal genes	Prior, B.S., Lange, M.D., Salger, S.A., Reading, B.J., Peatman, E. and Beck, B.H., 2022. The effect of piscidin antimicrobial peptides on the formation of Gram‐negative bacterial biofilms. Journal of Fish Diseases, 45(1), pp.99-105. https://doi.org/10.1111/jfd.13540
10.1111/jwas.12812	Striped bass	industry application	Andersen, L.K., Abernathy, J., Berlinsky, D.L., Bolton, G., Booker, M.M., Borski, R.J., Brown, T., Cerino, D., Ciaramella, M., Clark, R.W. and Frinsko, M.O., 2021. The status of striped bass, Morone saxatilis, as a commercially ready species for US marine aquaculture. Journal of the World Aquaculture Society, 52(3), pp.710-730. https://doi.org/10.1111/jwas.12812
10.1186/1756-0500-5-111	Striped bass	RNA-seq	Reading, B.J., Chapman, R.W., Schaff, J.E., Scholl, E.H., Opperman, C.H. and Sullivan, C.V., 2012. An ovary transcriptome for all maturational stages of the striped bass (Morone saxatilis), a highly advanced perciform fish. BMC research notes, 5, pp.1-12. https://doi.org/10.1186/1756-0500-5-111
10.1186/s12864-018-4548-6	Striped bass	dna methylation	Woods III, L.C., Li, Y., Ding, Y., Liu, J., Reading, B.J., Fuller, S.A. and Song, J., 2018. DNA methylation profiles correlated to striped bass sperm fertility. BMC genomics, 19, pp.1-10. https://doi.org/10.1186/s12864-018-4548-6
10.1186/s12864-024-10325-y	Striped bass	metabolomics	Rajab, S.A., Andersen, L.K., Kenter, L.W., Berlinsky, D.L., Borski, R.J., McGinty, A.S., Ashwell, C.M., Ferket, P.R., Daniels, H.V. and Reading, B.J., 2024. Combinatorial metabolomic and transcriptomic analysis of muscle growth in hybrid striped bass (female white bass Morone chrysops x male striped bass M. saxatilis). BMC genomics, 25(1), p.580. https://doi.org/10.1186/s12864-024-10325-y
10.1371/journal.pone.0096818	Striped bass	RNA-seq	Chapman, R.W., Reading, B.J. and Sullivan, C.V., 2014. Ovary transcriptome profiling via artificial intelligence reveals a transcriptomic fingerprint predicting egg quality in striped bass, Morone saxatilis. PLoS One, 9(5), p.e96818. https://doi.org/10.1371/journal.pone.0096818
10.1371/journal.pone.0289372	Striped bass	RNA-seq	Penny, F.M. and Pavey, S.A., 2023. Transcriptomic analyses of juvenile Striped Bass (Morone saxatilis) exposed to chronic and acute temperature change. Plos one, 18(10), p.e0289372. https://doi.org/10.1371/journal.pone.0289372
10.1534/genetics.105.053702	Striped bass	genotyping	Skalski, G.T., Couch, C.R., Garber, A.F., Weir, B.S. and Sullivan, C.V., 2006. Evaluation of DNA pooling for the estimation of microsatellite allele frequencies: a case study using striped bass (Morone saxatilis). Genetics, 173(2), pp.863-875.
10.1577/1548-8659(1984)113<563:GAOROH>2.0.CO;2	Striped bass	causal genes	Avise, J.C. and Van Den Avyle, M.J., 1984. Genetic analysis of reproduction of hybrid white bass x striped bass in the Savannah River. Transactions of the American Fisheries Society, 113(5), pp.563-570. http://dx.doi.org/10.1577/1548-8659(1984)113<563:GAOROH>2.0.CO;2
10.1577/1548-8659(1996)125<0049:HDMRHG>2.3.CO;2	Striped bass	genotyping	Laughlin, T.F. and Turner, B.J., 1996. Hypervariable DNA markers reveal high genetic variability within striped bass populations of the lower Chesapeake Bay. Transactions of the American Fisheries Society, 125(1), pp.49-55. https://doi.org/10.1577/1548-8659(1996)125<0049:HDMRHG>2.3.CO;2
10.1656/058.008.0408	Striped bass	genotyping	Fountain, J., Darden, T., Jenkins, W. and Denson, M., 2009. Three multiplexed microsatellite panels for striped bass. Southeastern Naturalist, 8(4), pp.671-676. https://doi.org/10.1656/058.008.0408
10.1656/058.012.0308	Striped bass	genotyping	Taylor, S.S., Woltmann, S., Rodriguez, A. and Kelso, W.E., 2013. Hybridization of white, yellow, and striped bass in the Toledo Bend Reservoir. Southeastern Naturalist, 12(3), pp.514-522. http://dx.doi.org/10.1656/058.012.0308
10.3390/fishes5030024	Striped bass	genotyping	Harris, S.C., Cope, W.R., Wirgin, I. and Hallerman, E.M., 2020. Population Genetic Assessment of Anadromous and Resident Striped Bass (Morone saxatilis) in the Roanoke River System, Eastern United States. Fishes, 5(3), p.24. https://doi.org/10.3390/fishes5030024
10.3390/microorganisms9051032	Striped Bass	microbiome	Fowler EC, Poudel P, White B, St-Pierre B, Brown M. Effects of a Bioprocessed Soybean Meal Ingredient on the Intestinal Microbiota of Hybrid Striped Bass, Morone chrysops x M. saxatilis. Microorganisms. 2021; 9(5):1032. https://doi.org/10.3390/microorganisms9051032
10.47886/9781934874363.ch23	Striped bass	genotyping	Darden, T.L., Sessions, F.O.R.R.E.S.T. and Denson, M.R., 2013. Use of genetic microsatellite markers to identify factors affecting stocking success in striped bass. In Book Series: American Fisheries Society Symposium (Vol. 80, pp. 395-411). https://doi.org/10.47886/9781934874363.ch23
conference_paper	Striped bass	genome sequence	Andersen, L.K., Baltzegar, D., Fuller, A., Abernathy, J. and Reading, B., 2019, October. Striped Bass Morone Saxatilis Genome Assembly and Tools. In American Fisheries Society & The Wildlife Society 2019 Joint Annual Conference. AFS.
conference_paper	Striped bass	metabolomics	Andersen, L.K., Ducharme, E.E., Reading, B.J. 2023. Machine learning analysis of integrated transcriptomic and metabolomic pathways of striped bass Morone saxatilis growth. Aquaculture America 2023 World Aquaculture Society Meeting. February 26. New Orleans, Louisiana, USA.
conference_paper	Striped bass	proteomics	Andersen, L.K., Williams, V.N., Islam Williams, T., Collins, L.B., Reading, B.J. 2024. Striped bass Morone saxatilis egg quality: proteomic profiling of preovulatory oocytes and ovulate eggs via machine learning. Aquaculture America 2024 World Aquaculture Society Meeting. February 20. San Antonio, Texas, USA.
conference_paper	Striped bass	proteomics	Kowalchyk, C., Fischer, J.R. and Reading, B., 2019, September. Examining Egg Characteristics As a Possible Mechanism for Striped Bass Recruitment Failure in North Carolina Coastal Rivers. In American Fisheries Society & The Wildlife Society 2019 Joint Annual Conference. AFS.
conference_paper	Striped bass	proteomics	Kowalchyk, C., Fischer, J.R. and Reading, B., Influence of Genetic and Environmental Adaptation on Egg Characteristics and Recruitment of Striped Bass (Morone saxatilis). In American Fisheries Society 150th Annual Meeting. AFS.
conference_paper	Striped bass	qtl	Andersen, L.K., 2024, January. Insight into Production Traits and Heterosis of Hybrid Striped Bass Morone chrysops X M. saxatilis Via Motif-Fingerprinting. In Plant and Animal Genome Conference/PAG 31 (January 12-17, 2024). PAG.
conference_paper	Striped bass	qtl	Andersen, L.K., Valdivia-Granda, W., Reading, B.K. 2022. Expression profile analysis via machine learning to identify critical genes determinant of hybrid striped bass Morone chrysops x M. saxatilis growth. Aquaculture 2022 World Aquaculture Society Triennial Meeting. March 3. San Diego, California, USA
conference_paper	Striped bass	RNA-seq	Andersen, L.K., Ducharme, E.E., Reading, B.J. 2023. Machine learning analysis of integrated transcriptomic and metabolomic pathways of striped bass Morone saxatilis growth. Aquaculture America 2023 World Aquaculture Society Meeting. February 26. New Orleans, Louisiana, USA.
NA	Striped bass	industry application	Fuller, S. Adam, Benjamin H. Beck, Steven D. Rawles, Bartholomew W. Green, Chao Li, Eric Peatman, Catherine J. Childress, G. Gaylord, F. Barrows, and Matthew E. McENTIRE. "Hybrid striped bass National Breeding Program: Research towards genetic improvement of a non-model species." Bull. Jap. Fish. Res. Edu. Agen. No 45 (2017): 89-100.
NA	Striped bass	industry application	Reading, B. J., McGinty, A. S., Clark, R. W., Hopper, M. S., Woods, L. C., III, & Baltzegar, D. A. (2018). Genomic enablementof temperate bass aquaculture (family Moronidae). In H. Wang & X. Liang (Eds.), Breeding and culture of perch and bass.Beijing, China: Science China Press (Chinese Academy of Sciences)
thesis	Striped bass	genotyping	LeBlanc, N.M., 2021. Developing genomic resources using striped bass (Morone saxatilis): genetic structure, associations, and text-mining. https://unbscholar.dspace.lib.unb.ca/server/api/core/bitstreams/56b13c1f-bd0b-4297-8eb2-35035a0c3e2f/content
thesis	Striped bass	metabolomics	Ducharme, E., 2019. Understanding Striped Bass (Morone saxatilis) and Sunshine Hybrid Striped Bass (FEMALE M. chrysops x MALE M. saxatilis) Growth Using Metabolomic Analysis of Liver Tissues. North Carolina State University.
thesis	Striped bass	proteomics	Kowalchyk, C.K., 2020. Influence of Genetic and Environmental Adaptation on Striped Bass (Morone saxatilis) Egg Characteristics. North Carolina State University.
thesis	Striped bass	proteomics	Williams, V.N., 2013. The Multiple Vitellogenin System of the Striped Bass, Morone saxatilis: A Genomics and Proteomics Study. North Carolina State University.
thesis	Striped bass	qtl	Garber, A.F., 2006. Assessing genetic contributions to performance of communally reared families of wild and domesticated reciprocal hybrid striped bass. North Carolina State University.
10.1002/mbo3.1000	Tilapia	microbiome	Zhu H-J, Qiang J, Tao Y-F, et al. Physiological and gut microbiome changes associated with low dietary protein level in genetically improved farmed tilapia (GIFT, Oreochromis niloticus) determined by 16S rRNA sequence analysis. MicrobiologyOpen. 2020; 9:e1000. https://doi.org/10.1002/mbo3.1000
10.1002/mbo3.1116	Tilapia	microbiome	Ming J, Fu Z, Ma Z, et al. The effect of sulfamonomethoxine treatment on the gut microbiota of Nile tilapia (Oreochromis niloticus). MicrobiologyOpen. 2020; 00:e1116. https://doi.org/10.1002/mbo3.1116
10.1002/mrd.23237	Tilapia	gene editing	Zhang, Xianbo, Qianwen Min, Mengru Li, Xingyong Liu, Minghui Li, and Deshou Wang. 2019. ‚ÄúMutation of Cyp19a1b Results in Sterile Males Due to Efferent Duct Obstruction in Nile Tilapia.‚Äù Molecular Reproduction and Development 86 (9): 1224‚Äì35. https://doi.org/10.1002/mrd.23237.
10.1007/s00018-019-03439-0.	Tilapia	gene editing	Li, Minghui, Xingyong Liu, Shengfei Dai, Hesheng Xiao, Shuangshuang Qi, Yibing Li, Qiaoyuan Zheng, Mimi Jie, Christopher H. K. Cheng, and Deshou Wang. 2020. ‚ÄúRegulation of Spermatogenesis and Reproductive Capacity by Igf3 in Tilapia.‚Äù Cellular and Molecular Life Sciences 77 (23): 4921‚Äì38. https://doi.org/10.1007/s00018-019-03439-0.
10.1007/s00203-022-03301-1.	Tilapia	microbiome	Zhang Z, Fan Z, Yi M, Liu Z, Ke X, Gao F, Cao J, Wang M, Chen G, Lu M. Characterization of the core gut microbiota of Nile tilapia (Oreochromis niloticus): indication of a putative novel Cetobacterium species and analysis of its potential function on nutrition. Arch Microbiol. 2022 Nov 3;204(12):690. doi: 10.1007/s00203-022-03301-1.
10.1007/s00248-021-01880-y	Tilapia	microbiome	Deng, Y., Borewicz, K., van Loo, J. et al. In-Situ Biofloc Affects the Core Prokaryotes Community Composition in Gut and Enhances Growth of Nile Tilapia (Oreochromis niloticus). Microb Ecol 84, 879‚Äì892 (2022). https://doi.org/10.1007/s00248-021-01880-y
10.1007/s10126-022-10125-z.	Tilapia	gene editing	Liu, Feng, Fei Sun, Gang Qiao Kuang, Le Wang, and Gen Hua Yue. 2022. ‚ÄúThe Insertion in the 3‚Ä≤ UTR of Pmel17 Is the Causal Variant for Golden Skin Color in Tilapia.‚Äù Marine Biotechnology 24 (3): 566‚Äì73. https://doi.org/10.1007/s10126-022-10125-z.
10.1016/j.aqrep.2022.101077.	Tilapia	gene editing	Lu, Baoyue, Chenxu Wang, Guangyuan Liang, Mengmeng Xu, Thomas D. Kocher, Lina Sun, and Deshou Wang. 2022. ‚ÄúGeneration of Ornamental Nile Tilapia with Distinct Gray and Black Body Color Pattern by Csf1ra Mutation.‚Äù Aquaculture Reports 23 (April):101077. https://doi.org/10.1016/j.aqrep.2022.101077.
10.1016/j.aquaculture.2022.738367.	Tilapia	microbiome	Jamie McMurtrie, Shayma Alathari, Dominique L. Chaput, David Bass, Camerson Ghambi, Joseph Nagoli, J√©r√¥me Delamare-Deboutteville, Chadag Vishnumurthy Mohan, Joanne Cable, Ben Temperton, Charles R. Tyler. 2022. Relationships between pond water and tilapia skin microbiomes in aquaculture ponds in Malawi. Aquaculture, Volume 558. https://doi.org/10.1016/j.aquaculture.2022.738367.
10.1016/j.aquaculture.2022.738581.	Tilapia	microbiome	Micheli Zaminhan-Hassemer, Gustavo Botton Zagolin, Caio Augusto Perazza, David Aciole Barbosa, Fabiano B. Menegidio, Luiz Lehmann Coutinho, Polyana Tizioto, Alexandre Wagner Silva Hilsdorf. 2022. Adding an essential oil blend to the diet of juvenile Nile tilapia improves growth and alters the gut microbiota. Aquaculture, Volume 560. https://doi.org/10.1016/j.aquaculture.2022.738581.
10.1016/j.aquaculture.2022.738762.	Tilapia	gene editing	Wu, You, Tengfei Wu, Lanying Yang, Yun Su, Chenhua Zhao, Lu Li, Jing Cai, Xiangyan Dai, Deshou Wang, and Linyan Zhou. 2023. ‚ÄúGeneration of Fast Growth Nile Tilapia (Oreochromis Niloticus) by Myostatin Gene Mutation.‚Äù Aquaculture 562 (January):738762. https://doi.org/10.1016/j.aquaculture.2022.738762.
10.1016/j.aquaculture.2022.739151.	Tilapia	gene editing	Wang, Chenxu, Thomas D. Kocher, Jinzhi Wu, Peng Li, Guangyuan Liang, Baoyue Lu, Jia Xu, Xiaoke Chen, and Deshou Wang. 2023. ‚ÄúKnockout of Microphthalmia-Associated Transcription Factor (Mitf) Confers a Red and Yellow Tilapia with Few Pigmented Melanophores.‚Äù Aquaculture 565 (February):739151. https://doi.org/10.1016/j.aquaculture.2022.739151.
10.1016/j.aquaculture.2023.739809.	Tilapia	microbiome	Abdelgayed Younes, Hidetoshi Saito, Shotaro Tani, Ryota Ikeo, Koichiro Kawai. 2023. Metagenomic analysis of gut microbiome from tilapia species across several regions in Japan. Aquaculture, Volume 576. https://doi.org/10.1016/j.aquaculture.2023.739809.
10.1016/j.aquaculture.2023.740433.	Tilapia	microbiome	Candis L. Ray, Jason W. Abernathy, Bartholomew W. Green, Adam R. Rivers, Kevin K. Schrader, Steven D. Rawles, Matthew E. McEntire, Miles D. Lange, Carl D. Webster. 2024. Effect of dietary phytase on water and fecal prokaryotic and eukaryotic microbiomes in a hybrid tilapia (Oreochromis aureus x O. niloticus) mixotrophic biofloc production system. Aquaculture, Volume 581. https://doi.org/10.1016/j…
10.1016/j.aquaculture.2023.740496.	Tilapia	gene editing	Wang, Chenxu, Thomas D. Kocher, Hao Liu, Zilong Wen, Jiawen Yao, and Deshou Wang. 2024. ‚ÄúKnockout of Hermansky-Pudlak Syndrome 5 (Hps5) Leads to Red Tilapia with Reduced Melanophores and Iridophores.‚Äù Aquaculture 582 (March):740496. https://doi.org/10.1016/j.aquaculture.2023.740496.
10.1016/j.cbpb.2022.110812.	Tilapia	gene editing	Bai, Xiaoming, Li Jianeng, Zeming Zhang, Ximei Qu, Wenjing Tao, Linyan Zhou, Deshou Wang, and Jing Wei. 2023. ‚ÄúNile Tilapia (Oreochromis Niloticus) Nanog Co-Expression with Pou5f3, Transcriptional Regulation and Biological Activity in Embyonic Development and Embryonic Cells.‚Äù Comparative Biochemistry and Physiology Part B: Biochemistry and Molecular Biology 264 (February):110812. https://doi…
10.1016/j.cbpb.2024.110985.	Tilapia	gene editing	Su, Yun, You Wu, Maolin Ye, Chenhua Zhao, Lu Li, Jing Cai, Tapas Chakraborty, Lanying Yang, Deshou Wang, and Linyan Zhou. 2024. ‚ÄúStar1 Gene Mutation Reveals the Essentiality of 11-Ketotestosterone and Glucocorticoids for Male Fertility in Nile Tilapia (Oreochromis Niloticus).‚Äù Comparative Biochemistry and Physiology Part B: Biochemistry and Molecular Biology 273 (August):110985. https://doi.o…
10.1016/j.cub.2023.10.044.	Tilapia	gene editing	Yao, Zhi Lei, Qing Feng Fang, Jia Yue Li, Min Zhou, Shaojun Du, Hong Ju Chen, Hui Wang, et al. 2023. ‚ÄúAlternative Splicing of Histone Demethylase Kdm6bb Mediates Temperature-Induced Sex Reversal in the Nile Tilapia.‚Äù Current Biology 33 (23): 5057-5070.e5. https://doi.org/10.1016/j.cub.2023.10.044.
10.1016/j.gene.2024.148371.	Tilapia	metagenomics	Jiayi Gong, Fengmeng Xu, Yao Li, Yiyong He, Zhizheng Liang, Xiao Chen, Xiaoyong Zhang, Li Liu, Lei Zhou, Xiande Huang. 2024. Metagenomic analysis of intestinal microbial function and key genes responsive to acute high-salinity stress in Nile tilapia (Oreochromis niloticus). Gene, Volume 913. https://doi.org/10.1016/j.gene.2024.148371.
10.1016/j.ijbiomac.2022.10.046.	Tilapia	gene editing	Li, Yueqin, Yaohao Tang, Lingsong Wang, Xiaoyan Li, Li Deng, Wanyue Deng, Yan Zheng, Deshou Wang, and Ling Wei. 2022. ‚ÄúTranscription Factor Sox3 Is Required for Oogenesis in the Teleost Fish Nile Tilapia.‚Äù International Journal of Biological Macromolecules 222 (December):2639‚Äì47. https://doi.org/10.1016/j.ijbiomac.2022.10.046.
10.1016/j.ijbiomac.2024.129632.	Tilapia	gene editing	Yu, Miao, Shiyi Zhang, Zhisheng Ma, Jun Qiang, Jing Wei, Lina Sun, Thomas D. Kocher, Deshou Wang, and Wenjing Tao. 2024. ‚ÄúDisruption of Zar1 Leads to Arrested Oogenesis by Regulating Polyadenylation via Cpeb1 in Tilapia (Oreochromis Niloticus).‚Äù International Journal of Biological Macromolecules 260 (March):129632. https://doi.org/10.1016/j.ijbiomac.2024.129632.
10.1016/j.jgg.2021.11.003.	Tilapia	gene editing	Wei, Ling, Yaohao Tang, Xianhai Zeng, Yueqin Li, Song Zhang, Li Deng, Lingsong Wang, and Deshou Wang. 2022. ‚ÄúThe Transcription Factor Sox30 Is Involved in Nile Tilapia Spermatogenesis.‚Äù Journal of Genetics and Genomics 49 (7): 666‚Äì76. https://doi.org/10.1016/j.jgg.2021.11.003.
10.1016/j.jsbmb.2018.04.011.	Tilapia	gene editing	Fang, Xuelian, Limin Wu, Lanying Yang, Lingyun Song, Jing Cai, Feng Luo, Jing Wei, Linyan Zhou, and Deshou Wang. 2018. ‚ÄúNuclear Progestin Receptor (Pgr) Knockouts Resulted in Subfertility in Male Tilapia (Oreochromis Niloticus).‚Äù The Journal of Steroid Biochemistry and Molecular Biology 182 (September):62‚Äì71. https://doi.org/10.1016/j.jsbmb.2018.04.011.
10.1016/j.jsbmb.2019.105379.	Tilapia	gene editing	Yan, Longxia, Haiwei Feng, Feilong Wang, Baoyue Lu, Xingyong Liu, Lina Sun, and Deshou Wang. 2019. ‚ÄúEstablishment of Three Estrogen Receptors (Esr1, Esr2a, Esr2b) Knockout Lines for Functional Study in Nile Tilapia.‚Äù The Journal of Steroid Biochemistry and Molecular Biology 191 (July):105379. https://doi.org/10.1016/j.jsbmb.2019.105379.
10.1016/j.jsbmb.2021.105974.	Tilapia	gene editing	Li, Lu, You Wu, Chenhua Zhao, Yiyang Miao, Jing Cai, Lingyun Song, Jing Wei, et al. 2021. ‚ÄúThe Role of StAR2 Gene in Testicular Differentiation and Spermatogenesis in Nile Tilapia (Oreochromis Niloticus).‚Äù The Journal of Steroid Biochemistry and Molecular Biology 214 (November):105974. https://doi.org/10.1016/j.jsbmb.2021.105974.
10.1016/j.mce.2019.110593.	Tilapia	gene editing	Liu, Xingyong, Hesheng Xiao, Mimi Jie, Shengfei Dai, Xin Wu, Minghui Li, and Deshou Wang. 2020. ‚ÄúAmh Regulate Female Folliculogenesis and Fertility in a Dose-Dependent Manner through Amhr2 in Nile Tilapia.‚Äù Molecular and Cellular Endocrinology 499 (January):110593. https://doi.org/10.1016/j.mce.2019.110593.
10.1016/j.ydbio.2017.05.017.	Tilapia	gene editing	Jiang, Dongneng, Jinlin Chen, Zheng Fan, Dejie Tan, Jiue Zhao, Hongjuan Shi, Zhilong Liu, Wenjing Tao, Minghui Li, and Deshou Wang. 2017. ‚ÄúCRISPR/Cas9-Induced Disruption of Wt1a and Wt1b Reveals Their Different Roles in Kidney and Gonad Development in Nile Tilapia.‚Äù Developmental Biology 428 (1): 63‚Äì73. https://doi.org/10.1016/j.ydbio.2017.05.017.
10.1038/s41598-020-69421-0.	Tilapia	gene editing	Jin, Ye Hwa, Baoshan Liao, Herve Migaud, and Andrew Davie. 2020. ‚ÄúPhysiological Impact and Comparison of Mutant Screening Methods in Piwil2 KO Founder Nile Tilapia Produced by CRISPR/Cas9 System.‚Äù Scientific Reports 10 (1): 12600. https://doi.org/10.1038/s41598-020-69421-0.
10.1038/srep10131.	Tilapia	gene editing	Feng, Ruijuan, Lingling Fang, Yunying Cheng, Xue He, Wentao Jiang, Ranran Dong, Hongjuan Shi, Dongneng Jiang, Lina Sun, and Deshou Wang. 2015. ‚ÄúRetinoic Acid Homeostasis through Aldh1a2 and Cyp26a1 Mediates Meiotic Entry in Nile Tilapia (Oreochromis Niloticus).‚Äù Scientific Reports 5 (1): 10131. https://doi.org/10.1038/srep10131.
10.1038/srep18206	Tilapia	microbiome	Giatsis, C., Sipkema, D., Smidt, H. et al. The impact of rearing environment on the development of gut microbiota in tilapia larvae. Sci Rep 5, 18206 (2015). https://doi.org/10.1038/srep18206
10.1038/srep43733.	Tilapia	gene editing	Chen, Jinlin, Dongneng Jiang, Dejie Tan, Zheng Fan, Yingying Wei, Minghui Li, and Deshou Wang. 2017. ‚ÄúHeterozygous Mutation of eEF1A1b Resulted in Spermatogenesis Arrest and Infertility in Male Tilapia, Oreochromis Niloticus.‚Äù Scientific Reports 7 (1): 43733. https://doi.org/10.1038/srep43733.
10.1093/biolre/ioz225.	Tilapia	gene editing	Tao, Wenjing, Hongjuan Shi, Jing Yang, Hamidou Diakite, Thomas D Kocher, and Deshou Wang. 2020. ‚ÄúHomozygous Mutation of Foxh1 Arrests Oogenesis Causing Infertility in Female Nile Tilapia‚Ä†.‚Äù Biology of Reproduction 102 (3): 758‚Äì69. https://doi.org/10.1093/biolre/ioz225.
10.1093/jhered/esac018.	Tilapia	gene editing	Wang, Chenxu, Jia Xu, Thomas D Kocher, Minghui Li, and Deshou Wang. 2022. ‚ÄúCRISPR Knockouts of Pmela and Pmelb Engineered a Golden Tilapia by Regulating Relative Pigment Cell Abundance.‚Äù Journal of Heredity 113 (4): 398‚Äì413. https://doi.org/10.1093/jhered/esac018.
10.1095/biolreprod.114.121418.	Tilapia	gene editing	Zhang, Xianbo, Hai Wang, Minghui Li, Yunying Cheng, Dongneng Jiang, Lina Sun, Wenjing Tao, Linyan Zhou, Zhijian Wang, and Deshou Wang. 2014. ‚ÄúIsolation of Doublesex- and Mab-3-Related Transcription Factor 6 and Its Involvement in Spermatogenesis in Tilapia1.‚Äù Biology of Reproduction 91 (6): 136, 1‚Äì10. https://doi.org/10.1095/biolreprod.114.121418.
10.1186/s12864-017-3723-5.	Tilapia	genome	Conte MA, Gammerdinger WJ, Bartie KL, Penman DJ, Kocher TD. A high quality assembly of the Nile Tilapia (Oreochromis niloticus) genome reveals the structure of two sex determination regions. BMC Genomics. 2017 May 2;18(1):341. doi: 10.1186/s12864-017-3723-5.
10.1186/s12864-020-6513-4.	Tilapia	gene editing	Kleppe, Lene, Rolf Brudvik Edvardsen, Tomasz Furmanek, Eva Andersson, Kai Ove Skaftnesmo, Frida Thyri Segafredo, and Anna Wargelius. 2020. ‚ÄúTranscriptomic Analysis of Dead End Knockout Testis Reveals Germ Cell and Gonadal Somatic Factors in Atlantic Salmon.‚Äù BMC Genomics 21 (1): 99. https://doi.org/10.1186/s12864-020-6513-4.
10.1186/s12864-022-09065-8	Tilapia	genome	Etherington, G.J., Nash, W., Ciezarek, A., Mehta, T.K., Barria, A., Penaloza, C., Khan, M.G., Durrant, A., Forrester, N., Fraser, F. and Irish, N., 2022. Chromosome-level genome sequence of the Genetically Improved Farmed Tilapia (GIFT, Oreochromis niloticus) highlights regions of introgression with O. mossambicus. BMC genomics, 23(1), p.832.
10.1186/s12866-022-02496-z.	Tilapia	microbiome	Bereded NK, Abebe GB, Fanta SW, Curto M, Waidbacher H, Meimberg H, Domig KJ. The gut bacterial microbiome of Nile tilapia (Oreochromis niloticus) from lakes across an altitudinal gradient. BMC Microbiol. 2022 Apr 4;22(1):87. doi: 10.1186/s12866-022-02496-z. PMID: 35379180; PMCID: PMC8978401.
10.1186/s42523-021-00145-w	Tilapia	microbiome	Deng, Y., Kokou, F., Eding, E.H.¬†et al.¬†Impact of early-life rearing history on gut microbiome succession and performance of Nile tilapia.¬†anim microbiome¬†3, 81 (2021). https://doi.org/10.1186/s42523-021-00145-w
10.1186/s42523-022-00201-z.	Tilapia	microbiome	Ofek T, Lalzar M, Izhaki I, Halpern M. Intestine and spleen microbiota composition in healthy and diseased tilapia. Anim Microbiome. 2022 Aug 13;4(1):50. doi: 10.1186/s42523-022-00201-z.
10.1210/en.2015-2049.	Tilapia	gene editing	Xie, Qing-Ping, Xue He, Yi-Ning Sui, Li-Li Chen, Li-Na Sun, and De-Shou Wang. 2016. ‚ÄúHaploinsufficiency of SF-1 Causes Female to Male Sex Reversal in Nile Tilapia, Oreochromis Niloticus.‚Äù Endocrinology 157 (6): 2500‚Äì2514. https://doi.org/10.1210/en.2015-2049.
10.1210/en.2017-00127.	Tilapia	gene editing	Zhang, Xianbo, Mengru Li, He Ma, Xingyong Liu, Hongjuan Shi, Minghui Li, and Deshou Wang. 2017. ‚ÄúMutation of Foxl2 or Cyp19a1a Results in Female to Male Sex Reversal in XX Nile Tilapia.‚Äù Endocrinology 158 (8): 2634‚Äì47. https://doi.org/10.1210/en.2017-00127.
10.1242/dev.199380.	Tilapia	gene editing	Dai, Shengfei, Shuangshuang Qi, Xueyan Wei, Xingyong Liu, Yibing Li, Xin Zhou, Hesheng Xiao, Baoyue Lu, Deshou Wang, and Minghui Li. 2021. ‚ÄúGermline Sexual Fate Is Determined by the Antagonistic Action of Dmrt1 and Foxl3/Foxl2 in Tilapia.‚Äù Development 148 (8): dev199380. https://doi.org/10.1242/dev.199380.
10.1371/journal.pgen.1011210.	Tilapia	gene editing	Qi, Shuangshuang, Shengfei Dai, Xin Zhou, Xueyan Wei, Ping Chen, Yuanyuan He, Thomas D. Kocher, Deshou Wang, and Minghui Li. 2024. ‚ÄúDmrt1 Is the Only Male Pathway Gene Tested Indispensable for Sex Determination and Functional Testis Development in Tilapia.‚Äù PLOS Genetics 20 (3): e1011210. https://doi.org/10.1371/journal.pgen.1011210.
10.1371/journal.pone.0103641	Tilapia	microbiome	Giatsis C, Sipkema D, Smidt H, Verreth J, Verdegem M (2014) The Colonization Dynamics of the Gut Microbiota in Tilapia Larvae. PLoS ONE 9(7): e103641. https://doi.org/10.1371/journal.pone.0103641
10.1371/journal.pone.0251802	Tilapia	microbiome	Parata L, Mazumder D, Sammut J, Egan S (2021) Correction: Diet type influences the gut microbiome and nutrient assimilation of Genetically Improved Farmed Tilapia (Oreochromis niloticus). PLOS ONE 16(5): e0251802. https://doi.org/10.1371/journal.pone.0251802
10.1534/g3.118.200883.	Tilapia	gene editing	Li, Minghui, Xingyong Liu, Shengfei Dai, Hesheng Xiao, and Deshou Wang. 2019. ‚ÄúHigh Efficiency Targeting of Non-Coding Sequences Using CRISPR/Cas9 System in Tilapia.‚Äù G3 Genes|Genomes|Genetics 9 (1): 287‚Äì95. https://doi.org/10.1534/g3.118.200883.
10.1534/genetics.114.163667.	Tilapia	gene editing	Li, Minghui, Huihui Yang, Jiue Zhao, Lingling Fang, Hongjuan Shi, Mengru Li, Yunlv Sun, et al. 2014. ‚ÄúEfficient and Heritable Gene Targeting in Tilapia by CRISPR/Cas9.‚Äù Genetics, April, genetics.114.163667. https://doi.org/10.1534/genetics.114.163667.
10.3389/fendo.2022.1074921.	Tilapia	gene editing	Yang, Lanying, You Wu, Yun Su, Xuefeng Zhang, Tapas Chakraborty, Deshou Wang, and Linyan Zhou. 2022. ‚ÄúCyp17a2 Is Involved in Testicular Development and Fertility in Male Nile Tilapia, Oreochromis Niloticus.‚Äù Frontiers in Endocrinology 13 (November). https://doi.org/10.3389/fendo.2022.1074921.
10.3389/fendo.2022.813320.	Tilapia	gene editing	Jiang, Dong-Neng, You-Xing Peng, Xing-Yong Liu, Umar Farouk Mustapha, Yuan-Qing Huang, Hong-Juan Shi, Ming-Hui Li, Guang-Li Li, and De-Shou Wang. 2022. ‚ÄúHomozygous Mutation of Gsdf Causes Infertility in Female Nile Tilapia (Oreochromis Niloticus).‚Äù Frontiers in Endocrinology 13 (February):813320. https://doi.org/10.3389/fendo.2022.813320.
10.3389/fmicb.2021.709611	Tilapia	microbiome	Abdelhafiz Yousri , Fernandes Jorge M. O. , Larger Simone , Albanese Davide , Donati Claudio , Jafari Omid , Nedoluzhko Artem V. , Kiron Viswanath. 2021. Breeding Strategy Shapes the Composition of Bacterial Communities in Female Nile Tilapia Reared in a Recirculating Aquaculture System. Frontiers in Microbiology, 12. 10.3389/fmicb.2021.709611
10.3390/antibiotics10101213.	Tilapia	microbiome	Payne CJ, Turnbull JF, MacKenzie S, Crumlish M. Investigating the Effect of an Oxytetracycline Treatment on the Gut Microbiome and Antimicrobial Resistance Gene Dynamics in Nile Tilapia (Oreochromis niloticus). Antibiotics (Basel). 2021 Oct 6;10(10):1213. doi: 10.3390/antibiotics10101213. PMID: 34680794; PMCID: PMC8532870.
10.3390/ijms21165893.	Tilapia	gene editing	Jie, Mimi, He Ma, Li Zhou, Jiahong Wu, Minghui Li, Xingyong Liu, and Deshou Wang. 2020. ‚ÄúRegulation of Female Folliculogenesis by Tsp1a in Nile Tilapia (Oreochromis Niloticus).‚Äù International Journal of Molecular Sciences 21 (16): 5893. https://doi.org/10.3390/ijms21165893.
10.3390/ijms221810170.	Tilapia	gene editing	Wang, Feilong, Zuliang Qin, Zhiqiang Li, Shuangyi Yang, Tian Gao, Lina Sun, and Deshou Wang. 2021. ‚ÄúDnmt3aa but Not Dnmt3ab Is Required for Maintenance of Gametogenesis in Nile Tilapia (Oreochromis Niloticus).‚Äù International Journal of Molecular Sciences 22 (18): 10170. https://doi.org/10.3390/ijms221810170.
10.3390/ijms25063321.	Tilapia	gene editing	Liu, Xiang, Changle Zhao, Lei Liu, Xi Peng, Jianeng Li, Wenjing Tao, Deshou Wang, and Jing Wei. 2024. ‚ÄúNile Tilapia (Oreochromis Niloticus) Patched1 Mutations Disrupt Cardiovascular Development and Vascular Integrity through Smoothened Signaling.‚Äù International Journal of Molecular Sciences 25 (6): 3321. https://doi.org/10.3390/ijms25063321.
10.7717/peerj.16213.	Tilapia	microbiome	Martinez-Porchas M, Preciado-√Ålvarez A, Vargas-Albores F, Gracia-Valenzuela MH, Cicala F, Martinez-Cordova LR, Medina-F√©lix D, Garibay-Valdez E. Microbiota plasticity in tilapia gut revealed by meta-analysis evaluating the effect of probiotics, prebiotics, and biofloc. PeerJ. 2023 Oct 11;11:e16213. doi: 10.7717/peerj.16213.
10.1016/j.aquaculture.2020.735411.	Abalone White	microbiome	Christine A. Parker-Graham, Ameen Eetemadi, Zeinab Yazdi, Blythe C. Marshman, Malina Loeher, Christine A. Richey, Samantha Barnum, James D. Moore, Esteban Soto. Effect of oxytetracycline treatment on the gastrointestinal microbiome of critically endangered white abalone (Haliotis sorenseni) treated for withering syndrome. Aquaculture,_x000D_ Volume 526. https://doi.org/10.1016/j.aquaculture.2020.…
10.1128/msystems.00218-17.	Abalone White	metagenomics	Minich JJ, Zhu Q, Janssen S, Hendrickson R, Amir A, Vetter R, Hyde J, Doty MM, Stillwell K, Benardini J, Kim JH, Allen EEVenkateswaran K, Knight R 2018. KatharoSeq Enables High-Throughput Microbiome Analysis from Low-Biomass Samples. mSystems 3:10.1128/msystems.00218-17._x000D_ https://doi.org/10.1128/msystems.00218-17
10.1128/msystems.00218-17.	Abalone White	microbiome	Minich JJ, Zhu Q, Janssen S, Hendrickson R, Amir A, Vetter R, Hyde J, Doty MM, Stillwell K, Benardini J, Kim JH, Allen EEVenkateswaran K, Knight R 2018. KatharoSeq Enables High-Throughput Microbiome Analysis from Low-Biomass Samples. mSystems 3:10.1128/msystems.00218-17._x000D_ https://doi.org/10.1128/msystems.00218-17
pers_comm	Abalone White	genome	Unpublished; chromosomal-level assembly- Purcell (NOAA SWFSC) and Andrew Severin (Iowa State University)
10.1007/PL00011759	White bass	genotyping	Leclerc, G.M., Han, K., Leclerc, G.J. and Ely, B., 1999. Characterization of a highly repetitive sequence conserved among the North American Morone species. Marine Biotechnology, 1, pp.122-130. http://dx.doi.org/10.1007/PL00011759
10.1007/s10499-009-9282-2	White bass	genotyping	Kohlmann, K., Füllner, G. and Pfeifer, M., 2010. Segregation of microsatellite loci in second generation hybrid striped bass (Morone saxatilis× Morone chrysops). Aquaculture international, 18, pp.621-633. https://doi.org/10.1007/s10499-009-9282-2
10.1016/j.aquaculture.2006.07.032	White bass	genotyping	Wang, X., Ross, K.E., Saillant, E., Gatlin III, D.M. and Gold, J.R., 2006. Quantitative genetics and heritability of growth-related traits in hybrid striped bass (Morone chrysops♀× Morone saxatilis♂). Aquaculture, 261(2), pp.535-545. https://doi.org/10.1016/j.aquaculture.2006.07.032
10.1016/j.cbd.2016.01.005	White bass	RNA-seq	Beck, B.H., Fuller, S.A., Li, C., Green, B.W., Zhao, H., Rawles, S.D., Webster, C.D. and Peatman, E., 2016. Hepatic transcriptomic and metabolic responses of hybrid striped bass (Morone saxatilis× Morone chrysops) to acute and chronic hypoxic insult. Comparative Biochemistry and Physiology Part D: Genomics and Proteomics, 18, pp.1-9. https://doi.org/10.1016/j.cbd.2016.01.005
10.1016/j.cbpa.2012.03.019	White bass	causal genes	Beck, B.H., Fuller, S.A., Peatman, E., McEntire, M.E., Darwish, A. and Freeman, D.W., 2012. Chronic exogenous kisspeptin administration accelerates gonadal development in basses of the genus Morone. Comparative Biochemistry and Physiology Part A: Molecular & Integrative Physiology, 162(3), pp.265-273. https://doi.org/10.1016/j.cbpa.2012.03.019
10.1016/j.cirep.2024.200144	White bass	RNA-seq	Andersen, L.K., Abernathy, J.W., Farmer, B.D., Lange, M.D., McEntire, M.E. and Rawles, S.D., 2024. Gene expression profiles of white bass (Morone chrysops) and hybrid striped bass (M. chrysops x M. saxatilis) gill tissue following Flavobacterium covae infection. Comparative Immunology Reports, 6, p.200144. https://doi.org/10.1016/j.cirep.2024.200144
10.1074/jbc.M109173200	White bass	causal genes	Lauth, X., Shike, H., Burns, J.C., Westerman, M.E., Ostland, V.E., Carlberg, J.M., Van Olst, J.C., Nizet, V., Taylor, S.W., Shimizu, C. and Bulet, P., 2002. Discovery and characterization of two isoforms of moronecidin, a novel antimicrobial peptide from hybrid striped bass. Journal of Biological Chemistry, 277(7), pp.5030-5039. http://dx.doi.org/10.1074/jbc.M109173200
10.1080/23312025.2018.1453319	White bass	RNA-seq	Fuller, S.A., Beck, B.H., McEntire, M.E., Peatman, E. and Abernathy, J., 2018. Heritability of growth traits and correlation with hepatic gene expression among hybrid striped bass exhibiting extremes in performance. Cogent biology, 4(1), p.1453319. http://dx.doi.org/10.1080/23312025.2018.1453319
10.1111/age.12211	White bass	RNA-seq	Li, C., Beck, B.H., Fuller, S.A. and Peatman, E., 2014. Transcriptome annotation and marker discovery in white bass (Morone chrysops) and striped bass (Morone saxatilis). Animal genetics, 45(6), pp.885-887. https://doi.org/10.1111/age.12211
10.1111/age.12211	White bass	snp arrays	Li, C., Beck, B.H., Fuller, S.A. and Peatman, E., 2014. Transcriptome annotation and marker discovery in white bass (Morone chrysops) and striped bass (Morone saxatilis). Animal genetics, 45(6), pp.885-887. https://doi.org/10.1111/age.12211
10.1111/age.12747	White bass	snp arrays	Zhao, H., Fuller, A., Thongda, W., Mohammed, H., Abernathy, J., Beck, B. and Peatman, E., 2019. SNP panel development for genetic management of wild and domesticated white bass (Morone chrysops). Animal genetics, 50(1), pp.92-96. https://doi.org/10.1111/age.12747
10.1111/j.1365-2109.2005.01439.x	White bass	industry application	Garber, A.F. and Sullivan, C.V., 2006. Selective breeding for the hybrid striped bass (Morone chrysops, Rafinesque× M. saxatilis, Walbaum) industry: status and perspectives. Aquaculture Research, 37(4), pp.319-338. https://doi.org/10.1111/j.1365-2109.2005.01439.x
10.1111/j.1365-2109.2007.01763.x	White bass	genotyping	Wang, X., Ross, K.E., Saillant, E., Gatlin III, D.M. and Gold, J.R., 2007. Genetic effects on carcass‐quality traits in hybrid striped bass (Morone chrysops♀× Morone saxatilis♂). Aquaculture Research, 38(9), pp.973-980. https://doi.org/10.1111/j.1365-2109.2007.01763.x
10.1111/j.1365-2109.2009.02412.x	White bass	industry application	Fuller, S.A., McEntire, M. and Ludwig, G.M., 2010. Development and testing of a pedigree‐marking system using visible implant elastomer tags for selective improvement in Morone breeding programmes. Aquaculture Research, 41(8), pp.1250-1254. https://doi.org/10.1111/j.1365-2109.2009.02412.x
10.1111/j.1471-8286.2004.00596.x	White bass	genotyping	Ross, K., Wang, X., O'Malley, K.G., Gatlin III, D.M. and Gold, J.R., 2004. Microsatellite DNA markers for parental assignment in hybrid striped bass (Morone saxatilis× Morone chrysops). Molecular Ecology Notes, 4(2), pp.156-159. https://doi.org/10.1111/j.1471-8286.2004.00596.x
10.1111/j.1471-8286.2006.01292.x	White bass	genotyping	Couch, C.R., Garber, A.F., Rexroad III, C.E., Abrams, J.M., Stannard, J.A., Westerman, M.E. and Sullivan, C.V., 2006. Isolation and characterization of 149 novel microsatellite DNA markers for striped bass, Morone saxatilis, and cross‐species amplification in white bass, Morone chrysops, and their hybrid. Molecular Ecology Notes, 6(3), pp.667-669. https://doi.org/10.1111/j.1471-8286.2006.01292.x
10.1111/j.1471-8286.2006.01292.x	White bass	linkage maps	Couch, C.R., Garber, A.F., Rexroad III, C.E., Abrams, J.M., Stannard, J.A., Westerman, M.E. and Sullivan, C.V., 2006. Isolation and characterization of 149 novel microsatellite DNA markers for striped bass, Morone saxatilis, and cross‐species amplification in white bass, Morone chrysops, and their hybrid. Molecular Ecology Notes, 6(3), pp.667-669. https://doi.org/10.1111/j.1471-8286.2006.01292.x
10.1111/j.1749-7345.1994.tb00219.x	White bass	industry application	Hallerman, E.M., 1994. Toward Coordination and Funding of Long‐Term Genetic Improvement Programs for Striped and Hybrid Bass Morone sp. Journal of the World Aquaculture Society, 25(3), pp.360-365. https://doi.org/10.1111/j.1749-7345.1994.tb00219.x
10.1111/j.1749-7345.1996.tb00602.x	White bass	industry application	Leclerc, G.M., Ely, B., Xu, X.L. and Harrell, R.M., 1996. Gynogen production in hybrid striped bass. Journal of the World Aquaculture Society, 27(1), pp.119-124. https://doi.org/10.1111/j.1749-7345.1996.tb00602.x
10.1111/jfd.13540	White bass	causal genes	Prior, B.S., Lange, M.D., Salger, S.A., Reading, B.J., Peatman, E. and Beck, B.H., 2022. The effect of piscidin antimicrobial peptides on the formation of Gram‐negative bacterial biofilms. Journal of Fish Diseases, 45(1), pp.99-105. https://doi.org/10.1111/jfd.13540
10.1186/s12864-024-10325-y	White bass	metabolomics	Rajab, S.A., Andersen, L.K., Kenter, L.W., Berlinsky, D.L., Borski, R.J., McGinty, A.S., Ashwell, C.M., Ferket, P.R., Daniels, H.V. and Reading, B.J., 2024. Combinatorial metabolomic and transcriptomic analysis of muscle growth in hybrid striped bass (female white bass Morone chrysops x male striped bass M. saxatilis). BMC genomics, 25(1), p.580. https://doi.org/10.1186/s12864-024-10325-y
10.1577/1548-8640(1998)060<0288:IDGIWB>2.0.CO;2	White bass	industry application	Gomelsky, B., Cherfas, N.B., Gissis, A. and Hulata, G., 1998. Induced diploid gynogenesis in white bass. The Progressive fish-culturist, 60(4), pp.288-292. https://doi.org/10.1577/1548-8640(1998)060<0288:IDGIWB>2.0.CO;2
10.1577/1548-8659(1984)113<563:GAOROH>2.0.CO;2	White bass	causal genes	Avise, J.C. and Van Den Avyle, M.J., 1984. Genetic analysis of reproduction of hybrid white bass x striped bass in the Savannah River. Transactions of the American Fisheries Society, 113(5), pp.563-570. http://dx.doi.org/10.1577/1548-8659(1984)113<563:GAOROH>2.0.CO;2
10.1577/1548-8659(2000)129<0879:GVIWB>2.3.CO;2	White bass	genotyping	White, M.M., 2000. Genetic variation in white bass. Transactions of the American Fisheries Society, 129(3), pp.879-885. http://dx.doi.org/10.1577/1548-8659(2000)129<0879:GVIWB>2.3.CO;2
10.1656/058.012.0308	White bass	genotyping	Taylor, S.S., Woltmann, S., Rodriguez, A. and Kelso, W.E., 2013. Hybridization of white, yellow, and striped bass in the Toledo Bend Reservoir. Southeastern Naturalist, 12(3), pp.514-522. http://dx.doi.org/10.1656/058.012.0308
10.3389/fphys.2023.1308690	White bass	RNA-seq	Fuller, S.A., Abernathy, J.W., Sankappa, N.M., Beck, B.H., Rawles, S.D., Green, B.W., Rosentrater, K.A., McEntire, M.E., Huskey, G. and Webster, C.D., 2024. Hepatic transcriptome analyses of juvenile white bass (Morone chrysops) when fed diets where fish meal is partially or totally replaced by alternative protein sources. Frontiers in Physiology, 14, p.1308690. https://doi.org/10.3389/fphys.2023…
conference_paper	White bass	genome sequence	Abernathy, J., Andersen, L.K., Rawles, S., Schilling, J., Fuller, A., McEntire, M., Reading, B.J., Beck, B.H., Peatman, E. Presented by B.J. Reading. 2019. Development and enhancement of white bass Morone chrysops resources for genetic improvement of hybrid striped bass. Aquaculture 2019 World Aquaculture Society Triennial Meeting. March 10. New Orleans, LA, USA.
conference_paper	White bass	qtl	Andersen, L.K., 2024, January. Insight into Production Traits and Heterosis of Hybrid Striped Bass Morone chrysops X M. saxatilis Via Motif-Fingerprinting. In Plant and Animal Genome Conference/PAG 31 (January 12-17, 2024). PAG.
conference_paper	White bass	qtl	Andersen, L.K., Valdivia-Granda, W., Reading, B.K. 2022. Expression profile analysis via machine learning to identify critical genes determinant of hybrid striped bass Morone chrysops x M. saxatilis growth. Aquaculture 2022 World Aquaculture Society Triennial Meeting. March 3. San Diego, California, USA
NA	White bass	industry application	Fuller, S. Adam, Benjamin H. Beck, Steven D. Rawles, Bartholomew W. Green, Chao Li, Eric Peatman, Catherine J. Childress, G. Gaylord, F. Barrows, and Matthew E. McENTIRE. "Hybrid striped bass National Breeding Program: Research towards genetic improvement of a non-model species." Bull. Jap. Fish. Res. Edu. Agen. No 45 (2017): 89-100.
NA	White bass	industry application	Reading, B. J., McGinty, A. S., Clark, R. W., Hopper, M. S., Woods, L. C., III, & Baltzegar, D. A. (2018). Genomic enablementof temperate bass aquaculture (family Moronidae). In H. Wang & X. Liang (Eds.), Breeding and culture of perch and bass.Beijing, China: Science China Press (Chinese Academy of Sciences)
thesis	White bass	metabolomics	Ducharme, E., 2019. Understanding Striped Bass (Morone saxatilis) and Sunshine Hybrid Striped Bass (FEMALE M. chrysops x MALE M. saxatilis) Growth Using Metabolomic Analysis of Liver Tissues. North Carolina State University.
thesis	White bass	qtl	Garber, A.F., 2006. Assessing genetic contributions to performance of communally reared families of wild and domesticated reciprocal hybrid striped bass. North Carolina State University.
doi:10.1111/j.1752-4571.2011.00234.x	White seabass	Genotyping	Gruenthal, K.M. and Drawbridge, M.A., 2012. Toward responsible stock enhancement: broadcast spawning dynamics and adaptive genetic management in white seabass aquaculture. Evolutionary Applications, 5(4), pp.405-417. doi:10.1111/j.1752-4571.2011.00234.x
thesis	White seabass	Genotyping	Coykendall, D.K., 2005. Population structure and dynamics of white seabass (Atractoscion nobilis) and the genetic effect of hatchery supplementation on the wild population. University of California, Davis. Ph.D. thesis https://www.proquest.com/openview/5802f7335adae41383b49a22d4f1d2a4/1?pq-origsite=gscholar&cbl=18750&diss=y
thesis	White seabass	Genotyping	Reiber, E.M., 2022. Population Genetic and Stock Enhancement Tools for Conservation of the Historically Depleted White Seabass, Atractoscion nobilis. College of Charleston. Master's thesis. https://www.proquest.com/openview/2316e58c7837d328637189af45460065/1?pq-origsite=gscholar&cbl=18750&diss=y
10.1002/pmic.201500531.	Pacific Whiteleg Shrimp	proteomics	Schey et al. 2016. MALDI imaging mass spectrometry of Pacific White Shrimp L. vannamei and identification of abdominal muscle proteins. Proteomics, 16, 1767-1774. DOI: 10.1002/pmic.201500531.
10.1006/viro.2001.1273.	Pacific Whiteleg Shrimp	trans-genesis	Chen et al. 2002. Identification of a Nucleocapsid Protein Gene of Shrimp White Spot Syndrome Virus and Characterization of the Motif Important for Targeting VP35 to the Nuclei of Transfected Insect Cells. Virology 293, 44-53. doi:10.1006/viro.2001.1273.
10.1007/s00253-020-10816-4	Pacific Whiteleg Shrimp	microbiome	de Souza Valente, C., Rodiles, A., Freire Marques, M.R. et al. White spot syndrome virus (WSSV) disturbs the intestinal microbiota of shrimp (Penaeus vannamei) reared in biofloc and clear seawater. Appl Microbiol Biotechnol 104, 8007‚Äì8023 (2020). https://doi.org/10.1007/s00253-020-10816-4
10.1007/s00253-024-13046-0	Pacific Whiteleg Shrimp	microbiome	Li M, Ghonimy A, Chen DQ, Li JT, He YY, L√≥pez Greco LS, Dyzenchauz F, Chang ZQ. Profile of the gut microbiota of Pacific white shrimp under industrial indoor farming system. Appl Microbiol Biotechnol. 2024 Feb 20;108(1):225. doi: 10.1007/s00253-024-13046-0
10.1007/s10126-016-9700-1	Pacific Whiteleg Shrimp	trans-genesis	Shi et al. 2016. The Pacific White Shrimp B-actin Promoter: Functional Properties and the Potential Application for Transduction System Using Baculovirus. Marine Biotechnology 18, 349-358. DOI: 10.1007/s10126-016-9700-1
10.1007/s10126-018-9862-0.	Pacific Whiteleg Shrimp	trans-genesis	Chen et al. 2019. The Improvement and Applications of Lentivirus-Mediated Gene Transfer and Expression System in Penaeid Shrimp Cells. Marine Biotechnology 21 (1) 9-18. doi: 10.1007/s10126-018-9862-0. Epub 2018 Dec 13
10.1007/s10126-019-09887-w.	Pacific Whiteleg Shrimp	gwas	Yu et al. 2019. Genome scan for genomic regions and genes associated with growth trait in Pacific white shrimp Litopenaeus vannamei. Marine Biotechnology 21, 374-383. doi: 10.1007/s10126-019-09887-w.
10.1007/s10126-019-09932-8.	Pacific Whiteleg Shrimp	genetic maps	Huang et al. 2020. Fine mapping of the high pH tolerance and growth trait related quantitative trait loci (QTLs) and identification of the candidate genes in Pacific white shrimp (Litopenaeus vannamei). doi: 10.1007/s10126-019-09932-8. Epub 2019 Nov 22.
10.1007/s10126-019-09932-8.	Pacific Whiteleg Shrimp	qtl	Huang et al. 2020. Fine mapping of the high pH tolerance and growth trait related quantitative trait loci (QTLs) and identification of the candidate genes in Pacific white shrimp (Litopenaeus vannamei). doi: 10.1007/s10126-019-09932-8. Epub 2019 Nov 22.
10.1007/s10499-012-9582-9.	Pacific Whiteleg Shrimp	genotyping	Vaseeharan, B., Rajakamaran, P., Jayaseelan, D. et al. 2013. Molecular markers and their application in genetic diversity of penaeid shrimp. Aquacult Int 21, 219‚Äì241. https://doi.org/10.1007/s10499-012-9582-9.
10.1007/s10499-024-01529-w	Pacific Whiteleg Shrimp	microbiome	Yohana, M.A., Ray, G.W., Qihui, Y. et al. Response of gut microbiota, antioxidation, and disease resistance to Pacific shrimp fed distiller‚Äôs dried grains with solubles replaced soybean meal. Aquacult Int (2024). https://doi.org/10.1007/s10499-024-01529-w
10.1016/j.aqrep.2021.100691.	Pacific Whiteleg Shrimp	genotyping	Garcia et al. 2021. Application of novel 50K SNP genotyping array to assess the genetic diversity and linkage disequilibrium in a farmed Pacific White Shrimp (Litopenaeus vannamei) population. Aquaculture Report, 20, https://doi.org/10.1016/j.aqrep.2021.100691.
10.1016/j.aqrep.2021.100978	Pacific Whiteleg Shrimp	genetic maps	Chen et al. 2022. Construction of a genetic linkage map, QTLs mapping for low salinity and growth-related traits and identification of the candidate genes in Pacific white shrimp (Litopenaeus vannamei). Aquaculture Reports, 22, 100978.
10.1016/j.aqrep.2021.100978	Pacific Whiteleg Shrimp	qtl	Chen et al. 2022. Construction of a genetic linkage map, QTLs mapping for low salinity and growth-related traits and identification of the candidate genes in Pacific white shrimp (Litopenaeus vannamei). Aquaculture Reports, 22, 100978.
10.1016/j.aqrep.2023.101649.	Pacific Whiteleg Shrimp	industry application	Shin et al. 2023. Genetic Parameter for growth and morphological traits of the Pacific White Shrimp from a selective breeding program in the industrial sector of Ecuador. Aquaculture Reports, 31, 101649. https://doi.org/10.1016/j.aqrep.2023.101649.
10.1016/j.aquaculture.2015.06.036.	Pacific Whiteleg Shrimp	gene editing	Das et al. 2015. Captive maturation studies in Penaeus monodon by GIH silencing using constitutively expressed long hairpin RNA. Aquaculture. V448 p512-520. https://doi.org/10.1016/j.aquaculture.2015.06.036.
10.1016/j.aquaculture.2016.10.034.	Pacific Whiteleg Shrimp	industry application	Campos-Montes et al. 2017. Incorporation of tail weight and tail percentage at harvest size in selection programs for the Pacific white shrimp Penaeus (Litopenaeus) vannamei. Aquaculture 468, 293‚Äì296. http://dx.doi.org/10.1016/j.aquaculture.2016.10.034.
10.1016/j.aquaculture.2018.09.026.	Pacific Whiteleg Shrimp	metagenomics	Shuo Gao, Luqing Pan, Fei Huang, Mengsi Song, Changcheng Tian, Mengyu Zhang. 2019. Metagenomic insights into the structure and function of intestinal microbiota of the farmed Pacific white shrimp (Litopenaeus vannamei). Aquaculture, Volume 499. https://doi.org/10.1016/j.aquaculture.2018.09.026.
10.1016/j.aquaculture.2019.01.026.	Pacific Whiteleg Shrimp	microbiome	Jiajia Liu, et. Al 2019. Strain-specific changes in the gut microbiota profiles of the white shrimp Litopenaeus vannamei in response to cold stress, Aquaculture, Volume 503, 2019, Pages 357-366, https://doi.org/10.1016/j.aquaculture.2019.01.026.
10.1016/j.aquaculture.2019.02.055.	Pacific Whiteleg Shrimp	genomic selection	Wang et al. 2019. Evaluation on the genomic selection in Litopenaeus vannamei for the resistance against Vibrio parahaemolyticus. Aquaculture, 505, 212-216. https://doi.org/10.1016/j.aquaculture.2019.02.055.
10.1016/j.aquaculture.2020.735022	Pacific Whiteleg Shrimp	trans-genesis	Kiataramgul et al. 2020. An oral delivery system for controlling white spot syndrome virus infection in shrimp using transgenic microalgae. Aquaculture. V521. https://doi.org/10.1016/j.aquaculture.2020.735022
10.1016/j.aquaculture.2020.735421.	Pacific Whiteleg Shrimp	genomic selection	Dai et al. 2020. Evaluation of the utility of genomic information to improve genetic evaluation of feed efficiency traits of the Pacific white shrimp Litopenaeus vannamei. Aquaculture 527, 735421. https://doi.org/10.1016/j.aquaculture.2020.735421.
10.1016/j.aquaculture.2020.735549.	Pacific Whiteleg Shrimp	genotyping	Yu et al. 2020. Development of high throughput SNP genotyping approach using target sequencing in Pacific white shrimp and its application for genetic study. Aquaculture, Volume 528, 735549, https://doi.org/10.1016/j.aquaculture.2020.735549.
10.1016/j.aquaculture.2020.735673.	Pacific Whiteleg Shrimp	qtl	Jones et al. 2020. The identification of a major sex QTL in the white-leg shrimp, Litopenaeus vannamei. Aquaculture, 529, 735673. https://doi.org/10.1016/j.aquaculture.2020.735673.
10.1016/j.aquaculture.2021.736620.	Pacific Whiteleg Shrimp	genomic selection	Zheng et al. 2021. Genomic selection using a subset of SNPs identified by genome-wide association analysis for disease resistance traits in aquaculture species, Aquaculture, Volume 539, 736620. https://doi.org/10.1016/j.aquaculture.2021.736620.
10.1016/j.aquaculture.2021.737849.	Pacific Whiteleg Shrimp	microbiome	Muhamad Amin, Rosyi Reza Cahya Kumala, Akhmad Taufiq Mukti, Mirni Lamid, Daruti Dinda Nindarwi. 2022. Metagenomic profiles of core and signature bacteria in the guts of white shrimp, Litopenaeus vannamei, with different growth rates. Aquaculture, Volume 550. https://doi.org/10.1016/j.aquaculture.2021.737849.
10.1016/j.aquaculture.2022.738320	Pacific Whiteleg Shrimp	genomic selection	Luo et al. 2022. Evaluation of genomic selection for high salinity tolerance traits in Pacific white shrimp Litopenaeus vannamei. Aquaculture, 557, 30. https://doi.org/10.1016/j.aquaculture.2022.738320.
10.1016/j.aquaculture.2022.738540.	Pacific Whiteleg Shrimp	genotyping	Silva et al. 2022. Development and validation of a low-density SNP panel for paternity and kinship analysis and evaluation of genetic variability and structure of commercial Pacific white shrimp (Litopenaeus vannamei) populations from Brazil. Aquaculture, 560 738540. https://doi.org/10.1016/j.aquaculture.2022.738540.
10.1016/j.aquaculture.2022.738834.	Pacific Whiteleg Shrimp	genetic maps	Lu et al. 2023. A genetic linkage map of the Pacific white shrimp (Litopenaeus vannamei): QTL mapping for low-temperature tolerance and growth-related traits and identification of the candidate genes. Aquaculture, 562, 738834. https://doi.org/10.1016/j.aquaculture.2022.738834.
10.1016/j.aquaculture.2022.738834.	Pacific Whiteleg Shrimp	qtl	Lu et al. 2023. A genetic linkage map of the Pacific white shrimp (Litopenaeus vannamei): QTL mapping for low-temperature tolerance and growth-related traits and identification of the candidate genes. Aquaculture, 562, 738834. https://doi.org/10.1016/j.aquaculture.2022.738834.
10.1016/j.aquaculture.2023.739745	Pacific Whiteleg Shrimp	genomic selection	Compos-Montes et al. 2023. Genetic and genomic evaluation for resistance to white spot syndrome virus in post-larvae of Pacific white shrimp (Litopenaeus vannamei). Aquaculture, 575, 739745.
10.1016/j.bbrc.2006.03.229.	Pacific Whiteleg Shrimp	trans-genesis	Han et al. 2006. Internal initiation of mRNA translation in insect cell mediated by an internal ribosome entry site IRES from shrimp white spot WSSV. Biochemical and Biophysical Research Communications (344) 893-899. doi:10.1016/j.bbrc.2006.03.229.
10.1016/j.cbpa.2022.111212.	Pacific Whiteleg Shrimp	transcriptomics	Granillo-Luna et al. 2022. The anaplerotic pyruvate corboxykase from white shrimp Litopenaeus vannamei: Gene structure, molecular characterization, protein modelling and expression during hypoxia. Comparative Biochemistry and Physiology, Part A 269. 111212. https://doi.org/10.1016/j.cbpa.2022.111212.
10.1016/j.dci.2010.10.001.	Pacific Whiteleg Shrimp	transcriptomics	Veloso et al. 2011. The transcriptomic response to viral infection of two strains of shrimp (Litopenaeus vannamei). Developmental and Comparative Immunology 35, 241-246. doi:10.1016/j.dci.2010.10.001.
10.1016/j.dci.2013.07.020.	Pacific Whiteleg Shrimp	RNA-seq	Suchonma et al. 2013. RNA-Seq analysis reveals genes associated with resistance to Taura syndrome virus (TSV) in the Pacific white shrimp Litopenaeus vannamei. Developmental & Comparative Immunology, Volume 41, Issue 4 , 523-533. https://doi.org/10.1016/j.dci.2013.07.020.
10.1016/j.dci.2018.03.008.	Pacific Whiteleg Shrimp	trans-genesis	Liu et al. 2018. Functional characterization of the clade B serin protease inhibitor SerpinB3 in the pacific white shrimp Litopenaeus vannamei. Developmental and Comparative Immunology 85, 10-17. https://doi.org/10.1016/j.dci.2018.03.008.
10.1016/j.fsi.2007.01.010.	Pacific Whiteleg Shrimp	transcriptomics	Clavero-Salas et al. 2007. Transcriptome analysis of gills from the white shrimp Litopenaeus vannamei infected with White Spot Syndrome Virus. Fish & Shellfish Immunology 23 (2007) 459-472. doi:10.1016/j.fsi.2007.01.010.
10.1016/j.fsi.2009.09.006.	Pacific Whiteleg Shrimp	transcriptomics	Yeh et al. 2009. cDna cloning, identification, tissue localization, and transcription profile of transglutaminase from white shrimp, Litopenaeus vannamei, after infection by Vibrio alginolyticus. Fish and Shellfish Immunology 27 (2009) 748-756. doi:10.1016/j.fsi.2009.09.006.
10.1016/j.fsi.2014.11.001.	Pacific Whiteleg Shrimp	trans-genesis	Liu et al. 2015. Recombinant expression and characterization of a serin protease inhibitor (Lvserpin7) from the pacific white shrimp Litopenaeus vannamei. Fish and Shellfish Immunology Comparative Immunology 85, 10-17. http://dx.doi.org/10.1016/j.fsi.2014.11.001.
10.1016/j.fsi.2017.12.053.	Pacific Whiteleg Shrimp	lncrnas	Guo et al. 2018. Differential expression of microRNAs in hemocytes from white shrimp Litopenaeus vannamei under copper stress. Fish and Shellfish immunology 74: 152-161. https://doi.org/10.1016/j.fsi.2017.12.053.
10.1016/j.fsi.2017.12.053.	Pacific Whiteleg Shrimp	mirnas	Guo et al. 2018. Differential expression of microRNAs in hemocytes from white shrimp Litopenaeus vannamei under copper stress. Fish and Shellfish immunology 74: 152-161. https://doi.org/10.1016/j.fsi.2017.12.053.
10.1016/j.fsi.2017.12.053.	Pacific Whiteleg Shrimp	shortrnas	Guo et al. 2018. Differential expression of microRNAs in hemocytes from white shrimp Litopenaeus vannamei under copper stress. Fish and Shellfish immunology 74: 152-161. https://doi.org/10.1016/j.fsi.2017.12.053.
10.1016/j.fsi.2019.01.023.	Pacific Whiteleg Shrimp	transcriptomics	Zhang et al. 2019. Full length transcriptome analysis of Litopenaeus vannamei reveals transcript variant involved in the innate immune system. Fish and Shellfish Immunology. 87: 346-359. https://doi.org/10.1016/j.fsi.2019.01.023.
10.1016/j.fsi.2020.06.057.	Pacific Whiteleg Shrimp	transcriptomics	Ren et al. 2020. Full length transcriptome and long non-coding RNA profiling of whiteleg shrimp Penaeus vannamei hemocytes in response to Spiroplasma eriocheris infection. Fish and Shellfish Immunology 106: 876-886. https://doi.org/10.1016/j.fsi.2020.06.057.
10.1016/j.fsi.2020.08.042.	Pacific Whiteleg Shrimp	metagenomics	Sarapun et al. 2020, Metagenomics in bioflocs and their effects on gut microbiome and immune responses in Pacific white shrimp, Fish & Shellfish Immunology, Volume 106, 2020, Pages 733-741, https://doi.org/10.1016/j.fsi.2020.08.042.
10.1016/j.fsi.2021.02.018.	Pacific Whiteleg Shrimp	microbiome	R. Prathiviraj, Riya Rajeev, Henrietta Fernandes, K. Rathna, Anuj Nishanth Lipton, Joseph Selvin, George Seghal Kiran. 2021. A gelatinized lipopeptide diet effectively modulates immune response, disease resistance and gut microbiome in Penaeus vannamei challenged with Vibrio parahaemolyticus. Fish & Shellfish Immunology, Volume 112. https://doi.org/10.1016/j.fsi.2021.02.018.
10.1016/j.fsi.2022.04.007.	Pacific Whiteleg Shrimp	lncrnas	Zhang et al. 2022. The potential role of eyestalk in the immunity of Litopenaeus vannamei to Vibrio parahaemolyticus infection II. From the perspective of long non-coding RNA. Fish and Shellfish Immunology 124 (2022) 300-312. https://doi.org/10.1016/j.fsi.2022.04.007.
10.1016/j.fsi.2022.04.007.	Pacific Whiteleg Shrimp	mirnas	Zhang et al. 2022. The potential role of eyestalk in the immunity of Litopenaeus vannamei to Vibrio parahaemolyticus infection II. From the perspective of long non-coding RNA. Fish and Shellfish Immunology 124 (2022) 300-312. https://doi.org/10.1016/j.fsi.2022.04.007.
10.1016/j.fsi.2022.04.007.	Pacific Whiteleg Shrimp	shortrnas	Zhang et al. 2022. The potential role of eyestalk in the immunity of Litopenaeus vannamei to Vibrio parahaemolyticus infection II. From the perspective of long non-coding RNA. Fish and Shellfish Immunology 124 (2022) 300-312. https://doi.org/10.1016/j.fsi.2022.04.007.
10.1016/j.fsi.2022.108498.	Pacific Whiteleg Shrimp	metagenomics	Mei-Ying Huang, Chia-Yi Lo, Cheng-Yu Lai, Jong-Ding Yu, Po-Tsang Lee. 2023. Dietary supplementation of synbiotic Leuconostoc mesenteroide B4 and dextran improves immune regulation and disease resistance of Penaeus vannamei against Vibrio parahaemolyticus. Fish & Shellfish Immunology, Volume 132. https://doi.org/10.1016/j.fsi.2022.108498.
10.1016/j.fsi.2023.108707.	Pacific Whiteleg Shrimp	microbiome	Kai Luo, Yang Liu, Guangcai Qin, Shishuang Wang, Cong Wei, Miaojun Pan, Zeyang Guo, Qingbin Liu, Xiangli Tian. 2023. A comparative study on effects of dietary three strains of lactic acid bacteria on the growth performance, immune responses, disease resistance and intestinal microbiota of Pacific white shrimp, Penaeus vannamei. Fish & Shellfish Immunology, Volume 136. https://doi.org/10.1016/j.fs…
10.1016/j.fsi.2023.108915.	Pacific Whiteleg Shrimp	microbiome	Supitcha Wanvimonsuk, Kunlaya Somboonwiwat. 2023. Peroxiredoxin-4 supplementation modulates the immune response, shapes the intestinal microbiome, and enhances AHPND resistance in Penaeus vannamei. Fish & Shellfish Immunology, Volume 139. https://doi.org/10.1016/j.fsi.2023.108915.
10.1016/j.gene.2005.11.028	Pacific Whiteleg Shrimp	rna-seq	O‚ÄôLeary et al. 2006. Genomic structure and transcriptional regulation of the penaeidin gene family from Litopenaeus vannamei. Gene 371, 75‚Äì83.
10.1016/j.gene.2019.04.066.	Pacific Whiteleg Shrimp	transcriptomics	Galindo Torres et al. 2019. A natural antisense transcript of the fem-1 gene was found expressed in female gonads during the characterization, expression profile, and cellular localization of the fem-1 gene in Pacific white shrimp Penaeus vannamei. Gene 0706 (2019) 19-31. https://doi.org/10.1016/j.gene.2019.04.066.
10.1016/j.gene.2020.144956.	Pacific Whiteleg Shrimp	transcriptomics	Yao et al. 2020. Genome wide identification and expression profiles of myosin genes in the Pacific white shrimp (Litopenaeus vannamei). Gene, 763, 144956. https://doi.org/10.1016/j.gene.2020.144956.
10.1016/j.jbiotec.2012.05.007	Pacific Whiteleg Shrimp	trans-genesis	Thagun et al. 2012. Arabidopsis-derived shrimp viral binding protein, PMRab7 protect white spot syndrome virus infection in shrimp. Journal of Biotechnology 161 60-67. http://dx.doi.org/10.1016/j.jbiotec.2012.05.007
10.1016/j.lwt.2020.109983.	Pacific Whiteleg Shrimp	genotyping tools	Sharma et al. 2020, High resolution real-time PCR melting curve assay for identification of top five Penaeidae shrimp species. LWT, Volume 133, 109983, https://doi.org/10.1016/j.lwt.2020.109983.
10.1016/j.ygcen.2016.12.005	Pacific Whiteleg Shrimp	transcriptomics	Venture Lopez et al. 2017. Transcriptomic information from Pacific white shrimp ovary and eyestalk and expression patterns for genes putatively involved in the reproductive process. General and Comparative Endocrinology, 246, 164-182.
10.1016/j.ygeno.2018.10.001	Pacific Whiteleg Shrimp	genotyping	Perez-Enriquez et al. 2018. SNP markers for the genetic characterization of Mexican shrimp broodstocks. Genomics, 110, 423-429. https://doi.org/10.1016/j.ygeno.2018.10.001
10.1016/S0145-305X(01)00018-0	Pacific Whiteleg Shrimp	transcriptomics	Gross et al. 2001. Immune gene discovery by expressed sequence tag analysis of hemocytes and hepatopancreas in the Pacific White Shrimp, Litopenaeus vannamei, and the Atlantic White Shrimp, L. setiferus. Developmental and Comparative Immunology 25 (2001) 565-577.
10.1038/s41467-018-08197-4.	Pacific Whiteleg Shrimp	genome	Zhang et al. 2019. Penaeid shrimp genome provides insight into benthic adaptation and frequent molting. Nature Communications, 10:356. doi.org/10.1038/s41467-018-08197-4.
10.1038/s41598-017-10515-7	Pacific Whiteleg Shrimp	genetic maps	Jones et al. 2017 A comparative integrated gene-based linkage and locus ordering by linkage disequilibrium map for the Pacific white shrimp, Litopenaeus vannamei . Sci Rep 7, 10360. https://doi.org/10.1038/s41598-017-10515-7
10.1038/s41598-018-35066-3.	Pacific Whiteleg Shrimp	transcriptomics	Zeng et al. 2018. Single molecule long read sequencing facilitates shrimp transcriptome research. Scientific Reports. 8:16920. DOI:10.1038/s41598-018-35066-3.
10.1038/s41598-018-37042-3	Pacific Whiteleg Shrimp	microbiome	Fan, J., Chen, L., Mai, G. et al. Dynamics of the gut microbiota in developmental stages of Litopenaeus vannamei reveal its association with body weight. Sci Rep 9, 734 (2019). https://doi.org/10.1038/s41598-018-37042-3
10.1038/s41598-020-77580-3	Pacific Whiteleg Shrimp	genomic selection	Lillehammer et al. 2020 Genomic selection for white spot syndrome virus resistance in whitel eg shrimp boosts survival under an experimental challenge test. Sci Rep 10, 20571. https://doi.org/10.1038/s41598-020-77580-3
10.1038/srep07081.	Pacific Whiteleg Shrimp	transcriptomics	Ghaffari et al. 2014.Novel transcriptome assembly and improved annotation of the whiteleg shrimp (Litopenaeus vannamei), a dominant crustacean in global seafood mariculture. Sci Rep 4, 7081 https://doi.org/10.1038/srep07081.
10.1038/srep15612.	Pacific Whiteleg Shrimp	genetic maps	Yu et al. 2015. Genome survey and high density genetic map construction provide genomic and genetic resources for the Pacific White Shrimp Litopenaeus vannamei. Scientific Report, 5, 15612. https://doi.org/10.1038/srep15612.
10.1038/srep15612.	Pacific Whiteleg Shrimp	qtl	Yu et al. 2015. Genome survey and high density genetic map construction provide genomic and genetic resources for the Pacific White Shrimp Litopenaeus vannamei. Scientific Report, 5, 15612. https://doi.org/10.1038/srep15612.
10.1038/srep40549.	Pacific Whiteleg Shrimp	qtl	Yu et al. 2017. Gene set based association analyses for the WSSV resistance of Pacific white shrimp Litopenaeus vannamei. Sci Rep 7, 40549 (2017). https://doi.org/10.1038/srep40549.
10.1093/icb/icl006	Pacific Whiteleg Shrimp	transcriptomics	O‚ÄôLeary et al. 2006. Analysis of multiple tissue-specific cDNA libraries from the Pacific white leg shrimp. Litopenaeus vannamei. Int. Comp. Biol., 46 (2006), pp. 931-939.
10.1093/lambio/ovad087	Pacific Whiteleg Shrimp	microbiome	Natarajan Lalitha, Berty Samuel Masilamoni Ronald, Murugesan Ananda Chitra, Ashok Kumar Jangam, Vinaya Kumar Katneni, Panjan Nathamuni Suganya, Hemalatha Senthilnayagam, Tuticorin Maragatham Alagesan Senthilkumar, Moturi Muralidhar, Exploration of the candidate beneficial bacteria for Penaeus vannamei culture by core microbiome analysis using amplicon sequencing, Letters in Applied Microbiology, …
10.1096/fj.201601141RR.	Pacific Whiteleg Shrimp	lncrnas	He et al. 2017. Noncoding miRNAs bridge virus infection and host autophagy in shrimp in vivo. The FASEB Journal V31, 2854-2868. doi: 10.1096/fj.201601141RR.
10.1096/fj.201601141RR.	Pacific Whiteleg Shrimp	mirnas	He et al. 2017. Noncoding miRNAs bridge virus infection and host autophagy in shrimp in vivo. The FASEB Journal V31, 2854-2868. doi: 10.1096/fj.201601141RR.
10.1096/fj.201601141RR.	Pacific Whiteleg Shrimp	shortrnas	He et al. 2017. Noncoding miRNAs bridge virus infection and host autophagy in shrimp in vivo. The FASEB Journal V31, 2854-2868. doi: 10.1096/fj.201601141RR.
10.1111/anu.13252	Pacific Whiteleg Shrimp	microbiome	Servin Arce, K., de Souza Valente, C., do Vale Pereira, G., Shapira, B. and Davies, S.J. (2021), Modulation of the gut microbiota of Pacific white shrimp (Penaeus vannamei Boone, 1931) by dietary inclusion of a functional yeast cell wall-based additive. Aquacult Nutr, 27: 1114-1127. https://doi.org/10.1111/anu.13252
10.1111/j.1365-2052.2009.01961.x	Pacific Whiteleg Shrimp	genotyping	Ciobanu et al. 2010. A major SNP resource for dissection of phenotypic and genetic variation in Pacific white shrimp Litopenaeus vannamei. Animal Genetics, 41, 1, 39-47.
10.1111/j.1365-2052.2009.02002.x.	Pacific Whiteleg Shrimp	genetic maps	Du et al. 2010. A gene based SNP linkage map for Pacific white shrimp, Litopenaeus vannamei. Animal Genetics, 41, 3, 286-294. doi:10.1111/j.1365-2052.2009.02002.x.
10.1111/j.1432-1033.2004.04448.x	Pacific Whiteleg Shrimp	proteomics	Patat. et al. 2004. Antimicrobial activity of histones from hemocytes of the Pacific white shrimp. European Journal of Biochemistry, 271, 2, 4825-4833.
10.1111/j.1444-2906.2005.01061.x.	Pacific Whiteleg Shrimp	microbiome	Wang et al. 2005. The effectiveness of commercial probiotics in northern white shrimp Penaeus vannamei ponds. Fish Sci 71, 1036‚Äì1041 (2005). https://doi.org/10.1111/j.1444-2906.2005.01061.x.
10.1111/jam.14610	Pacific Whiteleg Shrimp	metagenomics	He, Z., Pan, L., Zhang, M., Zhang, M., Huang, F. and Gao, S. (2020), Metagenomic comparison of structure and function of microbial community between water, effluent and shrimp intestine of higher place Litopenaeus vannamei ponds. J Appl Microbiol, 129: 243-255. https://doi.org/10.1111/jam.14610
10.1152/physiolgenomics.00165.2006.	Pacific Whiteleg Shrimp	transcriptomics	Robalino et al. 2007. Insights into the immune transcriptome of the shrimp Litopenaeus vannamei: tissue-specific expression profiles and transcriptomic responses to immune challenge. Physiological Genomics, Vol 29 doi:10.1152/physiolgenomics.00165.2006.
10.1186/1471-2148-13-165.	Pacific Whiteleg Shrimp	gene editing	Yuan et al. 2013. Horizontally transferred genes in the genome of Pacific white shrimp, Litopenaeus vannamei. Evolutionary Biology 13 Article 165 DOI 10.1186/1471-2148-13-165.
10.1186/s12863-017-0507-5	Pacific Whiteleg Shrimp	genomic selection	Wang et al. 2017. Effects of marker density and population structure on the genomic prediction accuracy for growth trait in Pacific white shrimp Litopenaeus vannamei. BMC Genetics, 18:45. https://doi.org/10.1186/s12863-017-0507-5
10.1186/s12863-017-0507-5.	Pacific Whiteleg Shrimp	genomic selection	Wang et al. 2017. Effects of marker density and population structure on the genomic prediction accuracy for growth trait in Pacific white shrimp Litopenaeus vannamei. BMC Genet 18, 45. https://doi.org/10.1186/s12863-017-0507-5.
10.1186/s12864-020-07254-x.	Pacific Whiteleg Shrimp	qtl	Zeng et al. 2020. Identification of quantitative trait loci (QTL) associated with ammonia tolerance in the Pacific white shrimp (Litopenaeus vannamei). BMC Genomics, 2:21 (1):857 . https://doi.org/10.1186/s12864-020-07254-x.
10.1186/s40168-020-00802-3.	Pacific Whiteleg Shrimp	microbiome	Huang et al. 2020 Microecological Koch‚Äôs postulates reveal that intestinal microbiota dysbiosis contributes to shrimp white feces syndrome. Microbiome 8, 32. https://doi.org/10.1186/s40168-020-00802-3.
10.1186/s40168-020-00879-w	Pacific Whiteleg Shrimp	microbiome	Wang, Y., Wang, K., Huang, L. et al. Fine-scale succession patterns and assembly mechanisms of bacterial community of Litopenaeus vannamei larvae across the developmental cycle. Microbiome 8, 106 (2020). https://doi.org/10.1186/s40168-020-00879-w
10.1186/s40168-023-01663-2	Pacific Whiteleg Shrimp	microbiome	Guo, H., Fu, X., He, J.¬†et al.¬†Gut bacterial consortium enriched in a biofloc system protects shrimp against¬†Vibrio parahaemolyticus¬†infection.¬†Microbiome¬†11, 230 (2023). https://doi.org/10.1186/s40168-023-01663-2
10.1371/journal.pone.0075206.	Pacific Whiteleg Shrimp	genetic maps	Andriantahina et al. 2013. Genetic Map Construction and Quantitative Trait Locus (QTL) Detection of Growth-Related Traits in Litopenaeus vannamei for Selective Breeding Applications. PLoS ONE 8(9): e75206. doi:10.1371/journal.pone.0075206.
10.1371/journal.pone.0075206.	Pacific Whiteleg Shrimp	qtl	Andriantahina et al. 2013. Genetic Map Construction and Quantitative Trait Locus (QTL) Detection of Growth-Related Traits in Litopenaeus vannamei for Selective Breeding Applications. PLoS ONE 8(9): e75206. doi:10.1371/journal.pone.0075206.
10.1371/journal.pone.0106201.	Pacific Whiteleg Shrimp	transcriptomics	Wei et al. 2014. Comparative Transcriptomic Characterization of the Early Development in Pacific White Shrimp Litopenaeus vannamei. PLoS ONE 9(9): e106201, doi:10.1371/journal.pone.0106201.
10.1371/journal.pone.0144350.	Pacific Whiteleg Shrimp	transcriptomics	Gao et al. 2015. Whole Transcriptome Analysis Provides Insights into Molecular Mechanisms for Molting in Litopenaeus vannamei. PLoS ONE 10(12): e0144350. doi:10.1371/journal.pone.0144350.
10.1371/journal.pone.0220993.	Pacific Whiteleg Shrimp	transcriptomics	Vel√°zquez-Lizarrag√° et al. 2019. Transcriptomic analysis of Pacific white shrimp (Litopenaeus vannamei, Boone 1931) in response to acute hepatopancreatic necrosis disease caused by Vibrio parahaemolyticus. PLoS ONE 14(8):e0220993. https://doi.org/10.1371/journal.pone.0220993.
10.1534/g3.116.034082	Pacific Whiteleg Shrimp	gene editing	Gui et al. 2016. CRISPR/Cas9-Mediated Genome Editing and Mutagenesis of EcChi4 in Exopalaemon carinicauda. G3 Genes Genome Genetics V6 issue 11 p. 3757-3764. DOI10.1534/g3.116.034082
10.3389/fgene.2015.00093.	Pacific Whiteleg Shrimp	genomic selection	Castillo-Juarez et al. 2015. Genetic Improvement of Pacific white shrimp perspective for genomic selection. Frontiers in Genetics, 6:93. doi: 10.3389/fgene.2015.00093.
10.3389/fgene.2018.00693.	Pacific Whiteleg Shrimp	genomic selection	Zenger et al. 2019. Genomic Selection In Aquaculture: Application, Limitations and Opportunities with Special Reference to Marine Shrimp and Pearl Oysters. Frontiers in Genetics, Vol. 9. doi: 10.3389/fgene.2018.00693.
10.3389/fgene.2019.00520.	Pacific Whiteleg Shrimp	gwas	Wang et al. 2019. A novel candidate gene associated with body weight in the Pacific white shrimp Litopenaeus vannamei. Frontiers in Genetics, 10:520. doi: 10.3389/fgene.2019.00520.
10.3389/fgene.2019.00700.	Pacific Whiteleg Shrimp	qtl	Zhang et al. 2019. Identification of Single Nucleotide Polymorphisms related to the resistance against acute hepatopancreatic necrosis disease in the Pacific white shrimp Litopenaeus vannamei by targeting sequencing approach. Frontiers in Genetics, 10, 700. doi: 10.3389/fgene.2019.00700.
10.3389/fgene.2019.00845.	Pacific Whiteleg Shrimp	transcriptomics	Zhang et al. 2019 Genome-Wide Analysis of Alternative Splicing Provides Insights Into Stress Response of the Pacific White Shrimp Litopenaeus vannamei. Frontiers in Genetics, 10:845. doi: 10.3389/fgene.2019.00845.
10.3389/fgene.2020.571880.	Pacific Whiteleg Shrimp	genetic maps	Peng et al. 2020. Construction of a High Density genetic map and identification of quantitative trait loci for nitrite tolerance in the Pacific white shrimp Litopenaeus vannamei. Frontiers in Genetics, Volume 11, Article 571880. doi: 10.3389/fgene.2020.571880. eCollection 2020.
10.3389/fgene.2020.571880.	Pacific Whiteleg Shrimp	qtl	Peng et al. 2020. Construction of a High Density genetic map and identification of quantitative trait loci for nitrite tolerance in the Pacific white shrimp Litopenaeus vannamei. Frontiers in Genetics, Volume 11, Article 571880. doi: 10.3389/fgene.2020.571880. eCollection 2020.
10.3389/fgene.2022.929889.	Pacific Whiteleg Shrimp	gwas	Sui et al. 2022. Genomic signatures of artificial selection in fecundity of pacific white shrimp, Penaeus vannamei, front. Genet., sec. Livestock Genomics vol. 13. https://doi.org/10.3389/fgene.2022.929889.
10.3389/fimmu.2018.02184.	Pacific Whiteleg Shrimp	lncrnas	Jaree et al. 2018. White spot syndrome virus-induced shrimp miR-315 attenuate prophenoloxidase activation via PPAE3 gene suppression. Frontiers in Immunology V9-2018 1-11. doi: 10.3389/fimmu.2018.02184.
10.3389/fimmu.2018.02184.	Pacific Whiteleg Shrimp	mirnas	Jaree et al. 2018. White spot syndrome virus-induced shrimp miR-315 attenuate prophenoloxidase activation via PPAE3 gene suppression. Frontiers in Immunology V9-2018 1-11. doi: 10.3389/fimmu.2018.02184.
10.3389/fimmu.2018.02184.	Pacific Whiteleg Shrimp	shortrnas	Jaree et al. 2018. White spot syndrome virus-induced shrimp miR-315 attenuate prophenoloxidase activation via PPAE3 gene suppression. Frontiers in Immunology V9-2018 1-11. doi: 10.3389/fimmu.2018.02184.
10.3389/fmars.2022.844597.	Pacific Whiteleg Shrimp	gwas	Wang et al. 2022. Selection Signatures of Pacific White Shrimp Litpenaous vannamei Revealed by Whole Genome Resequencing Analysis. Marine Fisheries, Aquaculture and living Resources vol. 9 Volume 9 ‚Äì 2022. https://doi.org/10.3389/fmars.2022.844597.
10.3389/fmicb.2022.838640.	Pacific Whiteleg Shrimp	microbiome	Reyes Guillermo , Betancourt Irma , Andrade Betsy , Panchana Fanny , Rom√°n Rub√©n , Sorroza Lita , Trujillo Luis E. , Bayot Bonny. 2022. Microbiome of Penaeus vannamei Larvae and Potential Biomarkers Associated With High and Low Survival in Shrimp Hatchery Tanks Affected by Acute Hepatopancreatic Necrosis Disease. Frontiers in Microbiology, 13. 10.3389/fmicb.2022.838640.
10.3389/fphys.2019.00610.	Pacific Whiteleg Shrimp	transcriptomics	Zhang et al. 2019. Genome wide identification and expression profiles of myosin genes in the Pacific white shrimp (Litopenaeus vannamei). Frontiers in Physiology, 10:610 doi: 10.3389/fphys.2019.00610.
10.4238/2015.May.11.14.	Pacific Whiteleg Shrimp	lncrnas	Zeng et al. 2015. Identification of highly expressed host microRNAs that respond to white spot syndrome virus infection in the Pacific white shrimp Litopenaeus vannamei (Penaeidae). Genetics and Molecular Research 14 (2): 4818-4828. DOI http://dx.doi.org/10.4238/2015.May.11.14.
10.4238/2015.May.11.14.	Pacific Whiteleg Shrimp	mirnas	Zeng et al. 2015. Identification of highly expressed host microRNAs that respond to white spot syndrome virus infection in the Pacific white shrimp Litopenaeus vannamei (Penaeidae). Genetics and Molecular Research 14 (2): 4818-4828. DOI http://dx.doi.org/10.4238/2015.May.11.14.
10.4238/2015.May.11.14.	Pacific Whiteleg Shrimp	shortrnas	Zeng et al. 2015. Identification of highly expressed host microRNAs that respond to white spot syndrome virus infection in the Pacific white shrimp Litopenaeus vannamei (Penaeidae). Genetics and Molecular Research 14 (2): 4818-4828. DOI http://dx.doi.org/10.4238/2015.May.11.14.
10.7554/eLife.66954.	Pacific Whiteleg Shrimp	single cell	Keiichiro Koiwai, et al. 2021. Single-cell RNA-seq analysis reveals penaeid shrimp hemocyte subpopulations and cell differentiation process. eLife 10:e66954. DOI: 10.7554/eLife.66954.
10.7554/eLife.80127.	Pacific Whiteleg Shrimp	single cell	Yang et al. 2022. Single-cell RNA sequencing analysis of shrimp immune cells identifies macrophage-like phagocytes. eLife 11:e80127. https://doi.org/10.7554/eLife.80127.
10.7717/peerj.11827	Pacific Whiteleg Shrimp	microbiome	Garibay-Valdez E, Cicala F, Martinez-Porchas M, G√≥mez-Reyes R, Vargas-Albores F, Gollas-Galv√°n T, Mart√≠nez-C√≥rdova LR, Calder√≥n K. 2021. Longitudinal variations in the gastrointestinal microbiome of the white shrimp, Litopenaeus vannamei. PeerJ 9:e11827 https://doi.org/10.7717/peerj.11827
conference_paper	Pacific Whiteleg Shrimp	array	Jones et al. 2017. Development of a low density commercial genotyping array for the white legged shrimp, Litopenaeus vannamei. Proc. Assoc. Advmt. Anim. Breed. Genet. 22:117-120. http://www.aaabg.org/aaabghome/AAABG22papers/26Jones22117.pdf
conference_paper	Pacific Whiteleg Shrimp	genotyping	Jones et al. 2017. Development of a low density commercial genotyping array for the white legged shrimp, Litopenaeus vannamei. Proc. Assoc. Advmt. Anim. Breed. Genet. 22:117-120. http://www.aaabg.org/aaabghome/AAABG22papers/26Jones22117.pdf
10.1016/j.aninu.2022.01.007.	Yellow perch	microbiome	Xing Lu, Dong-Fang Deng, Fei Huang, Fabio Casu, Emma Kraco, Ryan J. Newton, Merry Zohn, Swee J. Teh, Aaron M. Watson, Brian Shepherd, Ying Ma, Mahmound A.O. Dawood, Lorena M. Rios Mendoza. 2022. Chronic exposure to high-density polyethylene microplastic through feeding alters the nutrient metabolism of juvenile yellow perch (Perca flavescens). Animal Nutrition, Volume 9. https://doi.org/10.1016/j…
10.1111/1755-0998.13133	Yellow perch	genome	Feron, R., Zahm, M., Cabau, C., Klopp, C., Roques, C., Bouchez, O., Ech√©, C., Vali√®re, S., Donnadieu, C., Haffray, P. and Bestin, A., 2020. Characterization of a Y‚Äêspecific duplication/insertion of the anti‚ÄêMullerian hormone type II receptor gene based on a chromosome‚Äêscale genome assembly of yellow perch, Perca flavescens. Molecular Ecology Resources, 20(2), pp.531-543.
10.1186/s42523-020-00063-3	Yellow perch	microbiome	Cheaib, B., Seghouani, H., Llewellyn, M.¬†et al.¬†The yellow perch (Perca flavescens) microbiome revealed resistance to colonisation mostly associated with neutralism driven by rare taxa under cadmium disturbance.¬†anim microbiome¬†3, 3 (2021). https://doi.org/10.1186/s42523-020-00063-3
[truncated: 5,000 more columns]
